# Supplementary material for: Season of prescribed burns and management of an early successional species affect flower density and pollinator activity in a pine savanna ecosystem
Source: PeerJ. 2022 Nov 11;10:e14377. doi: 10.7717/peerj.14377 (PMC9661972; doi:10.7717/peerj.14377)
Supplement: Supplemental Information 3 [file peerj-10-14377-s003.csv]

Year	Treatment1	Treatment2	Plot	Subplot	Plant Richness	Bee Richness
2019	control	control	1	C	12	2
2019	control	removal	1	R	15	0
2019	dormant	control	2	C	10	0
2019	dormant	removal	2	R	25	5
2019	transition	control	3	C	10	2
2019	transition	removal	3	R	10	1
2019	growing	control	4	C	14	2
2019	growing	removal	4	R	15	4
2019	transition	control	5	C	17	3
2019	transition	removal	5	R	19	4
2019	growing	control	6	C	15	2
2019	growing	removal	6	R	14	3
2019	dormant	control	7	C	19	2
2019	dormant	removal	7	R	23	7
2019	control	control	8	C	18	3
2019	control	removal	8	R	13	4
2019	dormant	control	9	C	25	4
2019	dormant	removal	9	R	15	2
2019	control	control	10	C	28	2
2019	control	removal	10	R	18	4
2019	growing	control	11	C	18	3
2019	growing	removal	11	R	20	5
2019	transition	control	12	C	23	3
2019	transition	removal	12	R	16	9
2020	control	control	1	C	11	3
2020	control	removal	1	R	15	4
2020	dormant	control	2	C	12	2
2020	dormant	removal	2	R	20	6
2020	transition	control	3	C	12	2
2020	transition	removal	3	R	13	4
2020	growing	control	4	C	14	7
2020	growing	removal	4	R	13	6
2020	transition	control	5	C	10	3
2020	transition	removal	5	R	16	7
2020	growing	control	6	C	19	5
2020	growing	removal	6	R	9	6
2020	dormant	control	7	C	26	7
2020	dormant	removal	7	R	24	5
2020	control	control	8	C	20	5
2020	control	removal	8	R	18	5
2020	dormant	control	9	C	27	7
2020	dormant	removal	9	R	18	5
2020	control	control	10	C	35	7
2020	control	removal	10	R	22	8
2020	growing	control	11	C	22	6
2020	growing	removal	11	R	18	6
2020	transition	control	12	C	22	3
2020	transition	removal	12	R	17	4
