# Supplementary material for: Season of prescribed burns and management of an early successional species affect flower density and pollinator activity in a pine savanna ecosystem
Source: PeerJ. 2022 Nov 11;10:e14377. doi: 10.7717/peerj.14377 (PMC9661972; doi:10.7717/peerj.14377)
Supplement: Supplemental Information 4 [file peerj-10-14377-s004.csv]

Year	Sample	Plot Number	Treatment 1	Treatment2	Subplot	Julian_Date	Aeschynomene_viscidula	Asclepias_pedicellata	Arnoglossum_floridanum	Asemeia_violacea	Asimina_incana	Asimina_longifolia	Baccharis_halimofolia	Callicarpa_americana	Carphephorus_corymbosus	Chamaecrista_fasciculata	Chamaecrista_nictitans	Chrysopsis_scabrella	Cnidoscolus _stimulosus�	Commelina_erecta	Commelina_virginica	Crocanthemum_carolinianum	Croptilon_divaricatum	Crotalaria_rotundifolia	Croton_argyranthemus	Croton_floridanum	Croton_michauxii	Dalea_pinnata	Desmodium_tenuifolium	Diodia_teres	Erechtites_hieracifolius	Erigeron_canadensis	Eriogonum_tomentosum	Eupatorium_capillifolium	Eupatorium_compositifolium	Euthamia_caroliniana	Galactia_mollis	Galactia_purshii	Gamochaeta _purpurea	Hieracium_gronovii	Houstonia _procumbens	Hypericum_gentianoides	Hypericum_hypericoides	Hypericum_spp.	Hypericum_tetrapetalum	Hypoxis_juncea	Indigofera_suffruticosa	Ipomoea_pandurata	Krigia_virginia
2019	1C79	1	control	C	1C	79	0	0	0	0	0	0	0	0	0	0	0	0	0	0	0	0	0	0	0	0	0	0	0	0	0	0	0	0	0	0	0	0	0	0	0	0	0	0	0	0	0	0	0
2019	2R79	2	dormant	R	2R	79	0	0	0	0	0	0	0	0	0	0	0	0	0	0	0	0	0	0	0	0	0	0	0	0	0	0	0	0	0	0	0	0	0	0	0	0	0	0	0	0	0	0	2
2019	3C79	3	transition	C	3C	79	0	0	0	0	0	0	0	0	0	0	0	0	0	0	0	0	0	0	0	0	0	0	0	0	0	0	0	0	0	0	0	0	0	0	0	0	0	0	0	0	0	0	0
2019	4C79	4	growing	C	4C	79	0	0	0	0	0	0	0	0	0	0	0	0	0	0	0	0	0	0	0	0	0	0	0	0	0	0	0	0	0	0	0	0	0	0	0	0	0	0	0	0	0	0	4
2019	4R79	4	growing	R	4R	79	0	0	0	0	0	0	0	0	0	0	0	0	0	0	0	0	0	0	0	0	0	0	0	0	0	0	0	0	0	0	0	0	0	0	0	0	0	0	0	0	0	0	0
2019	5C79	5	transition	C	5C	79	0	0	0	0	0	0	0	0	0	0	0	0	0	0	0	0	0	0	0	0	0	0	0	0	0	0	0	0	0	0	0	0	0	0	0	0	0	0	0	0	0	0	0
2019	5R79	5	transition	R	5R	79	0	0	0	0	0	0	0	0	0	0	0	0	0	0	0	0	0	0	0	0	0	0	0	0	0	0	0	0	0	0	0	0	0	0	0	0	0	0	0	0	0	0	2
2019	6R79	6	growing	R	6R	79	0	0	0	0	0	0	0	0	0	0	0	0	0	0	0	0	0	0	0	0	0	0	0	0	0	0	0	0	0	0	0	0	0	0	0	0	0	0	0	0	0	0	55
2019	7R79	7	dormant	R	7R	79	0	0	0	0	0	0	0	0	0	0	0	0	0	0	0	0	0	0	0	0	0	0	0	0	0	0	0	0	0	0	0	0	0	0	0	0	0	0	0	0	0	0	57
2019	8C79	8	control	C	8C	79	0	0	0	0	0	0	0	0	0	0	0	0	0	0	0	0	0	0	0	0	0	0	0	0	0	0	0	0	0	0	0	0	0	0	0	0	0	0	0	0	0	0	1
2019	8R79	8	control	R	8R	79	0	0	0	0	0	0	0	0	0	0	0	0	0	0	0	0	0	0	0	0	0	0	0	0	0	0	0	0	0	0	0	0	0	0	0	0	0	0	0	0	0	0	21
2019	9C79	9	dormant	C	9C	79	0	0	0	0	0	0	0	0	0	0	0	0	0	0	0	0	0	0	0	0	0	0	0	0	0	0	0	0	0	0	0	0	0	0	0	0	0	0	0	0	0	0	52
2019	9R79	9	dormant	R	9R	79	0	0	0	0	0	0	0	0	0	0	0	0	3	0	0	0	0	0	0	0	0	0	0	0	0	0	0	0	0	0	0	0	0	0	0	0	0	0	0	0	0	0	0
2019	10C79	10	control	C	10C	79	0	0	0	0	0	0	0	0	0	0	0	0	0	0	0	0	0	0	0	0	0	0	0	0	0	0	0	0	0	0	0	0	0	0	0	0	0	0	0	0	0	0	25
2019	10R79	10	control	R	10R	79	0	0	0	0	0	0	0	0	0	0	0	0	4	0	0	0	0	0	0	0	0	0	0	0	0	0	0	0	0	0	0	0	0	0	0	0	0	0	0	0	0	0	0
2019	11C79	11	growing	C	11C	79	0	0	0	0	0	0	0	0	0	0	0	0	0	0	0	0	0	0	0	0	0	0	0	0	0	0	0	0	0	0	0	0	0	0	0	0	0	0	0	0	0	0	100
2019	11R79	11	growing	R	11R	79	0	0	0	0	0	0	0	0	0	0	0	0	2	0	0	0	0	0	0	0	0	0	0	0	0	0	0	0	0	0	0	0	0	0	0	0	0	0	0	0	0	0	220
2019	12C79	12	transition	C	12C	79	0	0	0	0	0	0	0	0	0	0	0	0	0	0	0	0	0	2	0	0	0	0	0	0	0	0	0	0	0	0	0	0	0	0	0	0	0	0	0	0	0	0	26
2019	12R79	12	transition	R	12R	79	0	0	0	0	0	0	0	0	0	0	0	0	1	0	0	0	0	0	0	0	0	0	0	0	0	0	0	0	0	0	0	0	0	0	0	0	0	0	0	0	0	0	19
2019	1C93	1	control	C	1C	93	0	0	0	0	30	0	0	0	0	0	0	0	0	0	0	0	0	0	0	0	0	0	0	0	0	0	0	0	0	0	0	0	0	0	0	0	0	0	0	0	0	0	0
2019	1R93	1	control	R	1R	93	0	0	0	0	0	0	0	0	0	0	0	0	0	0	0	0	0	0	0	0	0	0	0	0	0	0	0	0	0	0	0	0	0	0	0	0	0	0	0	0	0	0	0
2019	2C93	2	dormant	C	2C	93	0	0	0	0	27	0	0	0	0	0	0	0	0	0	0	0	0	0	0	0	0	0	0	0	0	0	0	0	0	0	0	0	0	0	0	0	0	0	0	0	0	0	0
2019	2R93	2	dormant	R	2R	93	0	0	0	0	40	0	0	0	0	0	0	0	0	0	0	0	0	0	0	0	0	0	0	0	0	0	0	0	0	0	0	0	0	0	0	0	0	0	0	0	0	0	0
2019	3C93	3	transition	C	3C	93	0	0	0	0	16	0	0	0	0	0	0	0	0	0	0	0	0	0	0	0	0	0	0	0	0	0	0	0	0	0	0	0	0	0	0	0	0	0	0	0	0	0	0
2019	3R93	3	transition	R	3R	93	0	0	0	0	15	0	0	0	0	0	0	0	0	0	0	0	0	0	0	0	0	0	0	0	0	0	0	0	0	0	0	0	0	0	0	0	0	0	0	0	0	0	0
2019	4C93	4	growing	C	4C	93	0	0	0	0	0	0	0	0	0	0	0	0	0	0	0	0	0	0	0	0	0	0	0	0	0	0	0	0	0	0	0	0	0	0	0	0	0	0	0	0	0	0	10
2019	4R93	4	growing	R	4R	93	0	0	0	0	0	0	0	0	0	0	0	0	0	0	0	0	0	0	0	0	0	0	0	0	0	0	0	0	0	0	0	0	0	0	0	0	0	0	0	0	0	0	0
2019	5C93	5	transition	C	5C	93	0	0	0	0	0	0	0	0	0	0	0	0	0	0	0	0	0	0	0	0	0	0	0	0	0	0	0	0	0	0	0	0	0	0	0	0	0	0	0	0	0	0	0
2019	5R93	5	transition	R	5R	93	0	0	0	0	0	0	0	0	0	0	0	0	0	0	0	0	0	0	0	0	0	0	0	0	0	0	0	0	0	0	0	0	0	0	0	0	0	0	0	0	0	0	5
2019	6R93	6	growing	R	6R	93	0	0	0	0	6	0	0	0	0	0	0	0	0	0	0	0	0	0	0	0	0	0	0	0	0	0	0	0	0	0	0	0	0	0	0	0	0	0	0	0	0	0	27
2019	7R93	7	dormant	R	7R	93	0	0	0	0	0	0	0	0	0	0	0	0	0	0	0	0	0	0	0	0	0	0	0	0	0	0	0	0	0	0	0	0	0	0	0	0	0	0	0	0	0	0	0
2019	8C93	8	control	C	8C	93	0	0	0	0	0	0	0	0	0	0	0	0	0	0	0	0	0	2	0	0	0	0	0	0	0	0	0	0	0	0	0	0	0	0	0	0	0	0	0	0	0	0	0
2019	8R93	8	control	R	8R	93	0	0	0	0	0	0	0	0	0	0	0	0	0	0	0	0	0	0	0	0	0	0	0	0	0	0	0	0	0	0	0	0	0	0	0	0	0	0	0	0	0	0	1
2019	9C93	9	dormant	C	9C	93	0	0	0	0	0	0	0	0	0	0	0	0	0	0	0	0	0	0	0	0	0	0	0	0	0	0	0	0	0	0	0	0	0	0	0	0	0	0	0	0	0	0	9
2019	9R93	9	dormant	R	9R	93	0	0	0	0	0	0	0	0	0	0	0	0	0	0	0	0	0	0	0	0	0	0	0	0	0	0	0	0	0	0	0	0	0	0	0	0	0	0	0	0	0	0	0
2019	10C93	10	control	C	10C	93	0	0	0	0	0	0	0	0	0	0	0	0	0	0	0	0	0	0	0	0	0	0	0	0	0	0	0	0	0	0	0	0	0	0	0	0	0	0	0	0	0	0	7
2019	10R93	10	control	R	10R	93	0	0	0	0	1	0	0	0	0	0	0	0	0	0	0	0	0	0	0	0	0	0	0	0	0	0	0	0	0	0	0	0	0	0	0	0	0	0	0	0	0	0	10
2019	11C93	11	growing	C	11C	93	0	0	0	0	0	0	0	0	0	0	0	0	0	0	0	0	0	0	0	0	0	0	0	0	0	0	0	0	0	0	0	0	0	0	0	0	0	0	0	0	0	0	30
2019	11R93	11	growing	R	11R	93	0	0	0	0	0	0	0	0	0	0	0	0	7	0	0	0	0	0	0	0	0	0	0	0	0	0	0	0	0	0	0	0	0	0	0	0	0	0	0	0	0	0	27
2019	12C93	12	transition	C	12C	93	0	0	0	0	0	0	0	0	0	0	0	0	0	0	0	0	0	0	0	0	0	0	0	0	0	0	0	0	0	0	0	0	0	0	0	0	0	0	0	0	0	0	10
2019	12R93	12	transition	R	12R	93	0	0	0	0	0	0	0	0	0	0	0	0	0	0	0	0	0	0	0	0	0	0	0	0	0	0	0	0	0	0	0	0	0	0	0	0	0	0	0	0	0	0	6
2019	1C107	1	control	C	1C	107	0	0	0	0	0	0	0	0	0	0	0	0	0	0	0	0	0	0	0	0	0	0	0	0	0	0	0	0	0	0	0	0	0	0	0	0	0	0	0	0	0	0	0
2019	1R107	1	control	R	1R	107	0	0	0	0	0	0	0	0	0	0	0	0	5	0	0	0	0	0	0	0	0	0	0	0	0	0	0	0	0	0	0	0	0	0	0	0	0	0	0	0	0	0	0
2019	2C107	2	dormant	C	2C	107	0	0	0	0	16	0	0	0	0	0	0	0	3	0	0	0	0	0	0	0	0	0	0	0	0	0	0	0	0	0	0	0	0	0	0	0	0	0	0	0	0	0	0
2019	2R107	2	dormant	R	2R	107	0	0	0	0	8	0	0	0	0	0	0	0	0	0	0	0	0	0	5	0	0	0	0	0	0	0	0	0	0	0	0	0	0	0	0	0	0	0	0	0	0	0	2
2019	3C107	3	transition	C	3C	107	0	0	0	0	60	0	0	0	0	0	0	0	0	0	0	0	0	0	0	0	0	0	0	0	0	0	0	0	0	0	0	0	0	0	0	0	0	0	0	0	0	0	0
2019	3R107	3	transition	R	3R	107	0	0	0	0	11	0	0	0	0	0	0	0	0	0	0	0	0	0	0	0	0	0	0	0	0	0	0	0	0	0	0	0	0	0	0	0	0	0	0	0	0	0	0
2019	4C107	4	growing	C	4C	107	0	0	0	0	0	0	0	0	0	0	0	0	0	0	0	0	0	0	0	0	0	0	0	0	0	0	0	0	0	0	0	0	0	0	0	0	0	0	0	0	0	0	1
2019	4R107	4	growing	R	4R	107	0	0	0	0	0	0	0	0	0	0	0	0	0	0	0	0	0	0	0	0	0	0	0	0	0	0	0	0	0	0	0	0	0	0	0	0	0	0	0	0	0	0	0
2019	5C107	5	transition	C	5C	107	0	0	0	0	0	0	0	0	0	0	0	0	0	0	0	0	0	0	0	0	0	0	0	0	0	0	0	0	0	0	0	0	0	0	0	0	0	0	0	0	0	0	0
2019	5R107	5	transition	R	5R	107	0	0	0	0	0	0	0	0	0	0	0	0	0	0	0	0	0	0	0	0	0	0	0	0	0	0	0	0	0	0	0	0	0	0	0	0	0	0	0	0	0	0	0
2019	6C107	6	growing	C	6C	107	0	0	0	0	0	0	0	0	0	0	0	0	0	0	0	0	0	0	0	0	0	0	0	0	0	0	0	0	0	0	0	0	0	0	0	0	0	0	0	0	0	0	0
2019	6R107	6	growing	R	6R	107	0	0	0	0	15	0	0	0	0	0	0	0	0	0	0	0	0	0	0	0	0	0	0	0	0	0	0	0	0	0	0	0	0	0	0	0	0	0	0	0	0	0	40
2019	7C107	7	dormant	C	7C	107	0	0	0	0	0	0	0	0	0	0	0	0	0	0	0	0	0	0	15	0	0	0	0	0	0	0	0	0	0	0	0	0	0	0	0	0	0	0	0	0	0	0	0
2019	7R107	7	dormant	R	7R	107	0	0	0	0	5	0	0	0	0	0	0	0	0	0	0	0	0	0	0	0	0	0	0	0	0	0	0	0	0	0	0	0	0	0	0	0	0	0	0	0	0	0	57
2019	8C107	8	control	C	8C	107	0	0	0	0	0	0	0	0	0	0	0	0	0	0	0	0	0	0	0	0	0	0	0	0	0	0	0	0	0	0	0	0	0	0	0	0	0	0	0	0	0	0	0
2019	8R107	8	control	R	8R	107	0	0	0	0	0	0	0	0	0	0	0	0	0	0	0	0	0	0	0	0	0	0	0	0	0	0	0	0	0	0	0	0	0	0	0	0	0	0	0	0	0	0	0
2019	9C107	9	dormant	C	9C	107	0	0	0	0	18	0	0	0	0	0	0	0	4	0	0	0	0	0	20	0	0	0	0	0	0	0	0	0	0	0	0	0	0	0	0	0	0	0	0	0	0	0	5
2019	9R107	9	dormant	R	9R	107	0	0	0	0	0	0	0	0	0	0	0	0	5	0	0	0	0	0	0	0	0	0	0	0	0	0	0	0	0	0	0	0	0	0	0	0	0	0	0	0	0	0	0
2019	10C107	10	control	C	10C	107	0	0	0	0	0	0	0	0	0	0	0	0	3	0	0	0	0	0	0	0	0	0	0	0	0	0	0	0	0	0	0	0	0	0	0	0	0	0	0	0	0	0	5
2019	10R107	10	control	R	10R	107	0	0	0	0	0	0	0	0	0	0	0	0	0	0	0	0	0	0	0	0	0	0	0	0	0	0	0	0	0	0	0	0	0	0	0	0	0	0	0	0	0	0	5
2019	11C107	11	growing	C	11C	107	0	0	0	0	0	0	0	0	0	0	0	0	0	0	0	0	0	0	0	0	0	0	0	0	0	0	0	0	0	0	0	0	0	0	0	0	0	0	0	0	0	0	1
2019	11R107	11	growing	R	11R	107	0	0	0	0	20	0	0	0	0	0	0	0	0	0	0	0	0	0	0	0	0	0	0	0	0	0	0	0	0	0	0	0	0	0	0	0	0	0	0	0	0	0	7
2019	12C107	12	transition	C	12C	107	0	0	0	0	0	0	0	0	0	0	0	0	0	0	0	0	0	5	0	0	0	0	0	0	0	0	0	0	0	0	0	0	0	0	0	0	0	0	0	0	0	0	1
2019	12R107	12	transition	R	12R	107	0	0	0	0	0	0	0	0	0	0	0	0	0	0	0	0	0	0	0	0	0	0	0	0	0	0	0	0	0	0	0	0	0	0	0	0	0	0	0	0	0	0	1
2019	1C119	1	control	C	1C	119	0	0	0	0	0	0	0	0	0	0	0	0	0	0	0	0	0	0	0	0	0	0	0	0	0	0	0	0	0	0	0	0	0	0	0	0	0	0	0	0	0	0	0
2019	1R119	1	control	R	1R	119	0	0	0	0	0	0	0	0	0	0	0	0	1	0	0	0	0	0	0	0	0	0	0	0	0	0	0	0	0	0	0	0	0	0	0	0	0	0	0	0	0	0	0
2019	2R119	2	dormant	R	2R	119	0	0	0	0	0	0	0	0	0	0	0	0	0	0	0	0	0	0	0	0	0	0	0	0	0	0	0	0	0	0	0	0	0	0	0	0	0	0	0	0	0	0	0
2019	4R119	4	growing	R	4R	119	0	0	0	0	15	0	0	0	0	0	0	0	0	0	0	0	0	0	0	0	0	0	0	0	0	0	0	0	0	0	4	0	0	0	0	0	0	0	0	0	0	0	0
2019	5C119	5	transition	C	5C	119	0	0	0	0	0	0	0	0	0	0	0	0	0	0	0	0	0	0	0	0	0	0	0	0	0	0	0	0	0	0	0	0	44	0	0	0	0	0	0	0	5	0	0
2019	5R119	5	transition	R	5R	119	0	0	0	0	0	0	0	0	0	0	0	0	0	0	0	0	0	0	0	0	0	0	0	0	0	0	0	0	0	0	0	0	2673	0	0	0	0	0	0	0	0	0	0
2019	6C119	6	growing	C	6C	119	0	0	0	0	2	0	0	0	0	0	0	0	0	0	0	0	0	0	0	0	0	0	0	0	0	0	0	0	0	0	1	0	0	0	0	0	0	0	0	0	0	0	0
2019	7C119	7	dormant	C	7C	119	0	0	0	0	0	0	0	0	0	0	0	0	0	0	0	0	0	0	20	0	0	0	0	0	0	0	0	0	0	0	0	0	0	0	0	0	0	0	0	0	0	0	0
2019	7R119	7	dormant	R	7R	119	0	0	0	0	0	0	0	0	0	0	0	0	0	0	0	0	0	0	0	0	0	0	0	0	0	0	0	0	0	0	0	0	0	0	0	0	0	0	0	0	0	0	2
2019	8C119	8	control	C	8C	119	0	0	0	0	0	0	0	0	0	0	0	0	0	0	0	0	0	0	0	0	0	0	0	0	0	0	0	0	0	0	0	0	0	0	0	0	0	0	0	0	0	0	0
2019	8R119	8	control	R	8R	119	0	0	0	0	0	0	0	0	0	0	0	0	0	0	0	0	0	0	0	0	0	0	0	0	0	0	0	0	0	0	0	0	0	0	0	0	0	0	0	0	0	0	0
2019	9C119	9	dormant	C	9C	119	0	0	0	0	0	0	0	0	0	0	0	0	0	0	0	0	0	0	70	0	0	0	0	0	0	0	0	0	0	0	0	0	0	0	0	0	0	0	0	0	5	0	0
2019	9R119	9	dormant	R	9R	119	0	0	0	0	0	0	0	0	0	0	0	0	0	0	0	0	0	0	0	0	0	0	0	0	0	0	0	0	0	0	0	0	0	0	0	0	0	0	0	0	0	0	0
2019	10C119	10	control	C	10C	119	0	0	0	0	0	0	0	0	0	0	0	0	0	0	0	0	0	0	0	0	0	0	0	0	0	0	0	0	0	0	0	0	0	0	0	0	0	0	0	0	0	0	0
2019	10R119	10	control	R	10R	119	0	0	0	0	0	0	0	0	0	0	0	0	0	0	0	0	0	0	0	0	0	0	0	0	0	0	0	0	0	0	0	0	0	0	0	0	0	0	0	0	0	0	0
2019	11C119	11	growing	C	11C	119	0	0	0	0	0	0	0	0	0	0	0	0	0	0	0	0	0	0	0	0	0	0	0	0	0	0	0	0	0	0	0	0	0	0	0	0	0	0	0	0	0	0	0
2019	11R119	11	growing	R	11R	119	0	0	0	0	0	0	0	0	0	0	0	0	0	0	0	0	0	0	0	0	0	0	0	0	0	0	0	0	0	0	0	0	0	0	0	0	0	0	0	0	0	0	0
2019	12C119	12	transition	C	12C	119	0	0	0	0	0	0	0	0	0	0	0	0	0	0	0	0	0	5	0	0	0	0	0	0	0	0	0	0	0	0	0	0	0	0	0	0	0	0	0	0	0	0	0
2019	12R119	12	transition	R	12R	119	0	0	0	0	0	0	0	0	0	0	0	0	0	0	0	0	0	0	0	0	0	0	0	0	0	0	0	0	0	0	0	0	0	0	0	0	0	0	0	0	0	0	0
2019	1R135	1	control	R	1R	135	0	0	0	0	0	0	0	0	0	0	0	0	0	0	0	0	0	0	0	0	0	0	0	0	0	0	0	0	0	0	0	0	0	0	0	0	0	0	0	0	0	0	0
2019	2R135	2	dormant	R	2R	135	0	0	0	0	0	0	0	0	0	0	0	0	0	0	0	0	0	0	84	0	0	0	0	0	0	0	0	0	0	0	0	0	0	0	0	0	0	0	0	0	0	0	0
2019	4C135	4	growing	C	4C	135	0	0	0	0	0	0	0	0	0	0	0	0	0	0	0	0	0	0	0	0	0	0	0	0	0	0	0	0	0	0	0	0	0	0	0	0	0	0	0	0	0	0	0
2019	5C135	5	transition	C	5C	135	0	0	0	0	0	0	0	0	0	0	0	0	1	0	0	0	0	0	0	0	0	0	0	0	0	0	0	0	0	0	0	0	0	0	0	0	0	0	0	0	0	0	0
2019	5R135	5	transition	R	5R	135	0	0	0	0	0	0	0	0	0	0	0	0	0	0	0	0	0	0	0	0	0	0	0	1	0	0	0	0	0	0	0	0	0	0	0	0	0	0	0	0	0	0	0
2019	6C135	6	growing	C	6C	135	0	0	0	0	0	0	0	0	0	0	0	0	0	0	0	0	0	0	0	0	15	0	0	0	0	0	0	0	0	0	0	0	0	0	0	0	0	0	0	0	0	0	0
2019	7R135	7	dormant	R	7R	135	0	0	0	36	0	0	0	0	0	0	0	0	0	0	0	0	0	0	15	0	0	0	0	0	0	0	0	0	0	0	0	0	0	0	0	0	0	0	0	0	0	0	0
2019	8C135	8	control	C	8C	135	0	0	0	0	0	0	0	0	0	0	0	0	1	0	0	0	0	0	0	0	0	0	0	0	0	0	0	0	0	0	0	0	0	0	0	0	0	0	0	0	45	0	0
2019	8R135	8	control	R	8R	135	0	0	0	0	0	0	0	0	0	0	0	0	0	0	0	0	0	0	0	0	0	0	0	0	0	0	0	0	0	0	0	0	0	0	0	0	0	0	0	0	0	0	0
2019	9R135	9	dormant	R	9R	135	0	0	0	0	0	0	0	0	0	0	0	0	0	0	0	0	0	0	50	0	0	0	0	0	0	0	0	0	0	0	0	0	0	0	0	0	0	0	0	0	11	0	0
2019	10C135	10	control	C	10C	135	0	0	0	0	2	0	0	0	0	0	0	0	3	0	0	0	0	1	10	0	0	0	0	0	0	0	0	0	0	0	0	0	0	0	0	0	0	0	0	0	20	0	0
2019	10R135	10	control	R	10R	135	0	0	0	0	0	0	0	0	0	0	0	0	0	0	0	0	0	0	0	0	0	0	0	0	0	0	0	0	0	0	0	0	0	0	0	0	0	0	0	0	0	0	0
2019	11R135	11	growing	R	11R	135	0	0	0	0	0	0	0	0	0	0	0	0	0	0	0	0	0	0	0	0	0	0	0	0	0	0	0	0	0	0	0	0	0	0	0	0	0	0	0	0	0	0	0
2019	12C135	12	transition	C	12C	135	0	0	0	0	0	0	0	0	0	0	0	0	0	0	0	0	0	0	0	0	0	0	0	0	0	0	0	0	0	0	0	0	0	0	0	0	0	0	0	0	0	0	0
2019	1C149	1	control	C	1C	149	0	0	0	0	0	0	0	0	0	0	0	0	0	0	0	0	0	0	0	0	0	0	0	0	0	0	0	0	0	0	0	0	0	0	0	0	0	0	0	0	0	0	0
2019	1R149	1	control	R	1R	149	0	0	0	0	0	0	0	75	0	0	0	0	0	0	0	0	0	0	0	0	0	0	0	0	0	0	0	0	0	0	0	0	0	0	0	0	0	0	0	0	0	0	0
2019	2C149	2	dormant	C	2C	149	0	0	0	0	0	0	0	0	0	0	0	0	3	0	0	0	0	0	0	0	0	0	0	0	0	0	0	0	0	0	0	0	0	0	0	0	0	0	0	0	0	0	0
2019	2R149	2	dormant	R	2R	149	0	0	0	0	3	0	0	15	0	0	0	0	3	0	0	0	0	0	200	0	0	0	0	0	0	0	0	0	0	0	0	0	0	0	0	0	0	0	0	0	0	0	0
2019	3C149	3	transition	C	3C	149	0	0	0	0	0	0	0	0	0	0	0	0	0	0	0	0	0	0	0	0	0	0	0	0	0	0	0	0	0	0	0	0	0	0	0	0	0	0	0	0	0	0	0
2019	4C149	4	growing	C	4C	149	0	0	0	0	0	0	0	75	0	0	0	0	0	0	0	0	0	0	0	0	0	0	0	0	0	0	0	0	0	0	0	0	0	0	0	0	0	0	0	0	0	0	0
2019	4R149	4	growing	R	4R	149	0	0	0	0	0	0	0	75	0	0	0	0	0	0	0	0	0	0	0	0	0	0	0	0	0	0	0	0	0	0	0	0	0	0	0	0	0	0	0	0	0	0	0
2019	5C149	5	transition	C	5C	149	0	0	0	0	0	0	0	60	0	0	0	0	0	0	0	0	0	0	0	0	0	0	0	0	0	0	0	0	0	0	0	0	0	0	0	0	0	0	0	0	0	0	0
2019	5R149	5	transition	R	5R	149	0	0	0	0	0	0	0	15	0	0	0	0	0	0	0	0	0	0	0	0	30	0	0	0	0	0	0	0	0	0	0	0	0	0	0	0	0	0	0	0	0	0	0
2019	10R149	10	control	R	10R	149	0	0	0	0	0	0	0	0	0	0	0	0	3	0	0	0	0	0	0	0	0	0	0	0	0	0	0	0	0	0	0	0	0	0	0	0	0	0	0	0	0	0	0
2019	11R149	11	growing	R	11R	149	0	0	0	0	0	0	0	240	0	0	0	0	0	0	0	0	0	0	0	0	0	0	0	0	0	0	0	0	0	0	0	0	0	0	0	0	0	0	0	0	0	0	0
2019	12C149	12	transition	C	12C	149	0	0	0	0	0	0	0	0	0	0	0	0	2	0	0	0	0	0	0	0	0	0	0	0	0	0	0	0	0	0	0	0	0	0	0	0	0	0	0	0	0	0	0
2019	1R165	1	control	R	1R	165	0	0	0	0	0	0	0	70	0	0	0	0	0	0	0	0	0	0	0	0	25	0	0	0	0	0	0	0	0	0	0	0	0	0	0	0	0	0	0	0	0	0	0
2019	2R165	2	dormant	R	2R	165	0	0	0	0	0	0	0	0	0	0	0	0	0	0	0	0	0	0	0	5	50	0	0	0	0	0	0	0	0	0	0	0	0	0	0	0	0	0	0	0	0	0	0
2019	4C165	4	growing	C	4C	165	0	0	0	0	0	0	0	110	0	0	0	0	0	0	0	0	0	0	0	0	0	0	0	0	0	0	0	0	0	0	0	0	0	0	0	0	0	0	0	0	0	0	0
2019	4R165	4	growing	R	4R	165	0	0	0	0	0	0	0	190	0	0	0	0	0	0	0	0	0	0	0	0	0	0	0	0	0	0	0	0	0	0	0	0	0	0	0	0	0	0	0	0	13	0	0
2019	5C165	5	transition	C	5C	165	0	0	0	0	0	0	0	120	0	0	0	0	0	0	0	0	0	0	0	0	0	0	0	0	0	0	0	0	0	0	0	0	0	0	0	0	0	0	0	0	0	0	0
2019	5R165	5	transition	R	5R	165	0	0	0	0	0	0	0	390	0	0	0	0	0	0	0	0	0	0	0	0	0	0	0	0	0	0	0	0	0	0	0	0	0	0	0	0	0	0	0	0	0	0	0
2019	6C165	6	growing	C	6C	165	0	0	0	0	0	0	0	0	0	0	0	0	0	0	0	0	0	0	0	0	75	0	0	0	0	0	0	0	0	0	0	0	0	0	0	0	0	0	0	0	0	0	0
2019	6R165	6	growing	R	6R	165	0	0	0	0	0	0	0	0	0	0	0	0	0	0	0	0	0	0	0	0	100	0	0	0	0	0	0	0	0	0	0	0	0	0	0	0	0	0	0	0	0	0	0
2019	7R165	7	dormant	R	7R	165	0	0	0	0	0	0	0	120	0	0	0	0	0	0	0	0	0	0	0	0	0	0	0	0	0	0	0	0	0	0	0	0	0	0	0	0	0	0	0	0	0	0	0
2019	8C165	8	control	C	8C	165	0	0	0	0	0	0	0	430	0	0	0	0	0	0	0	0	0	0	0	0	0	0	0	0	0	0	0	0	0	0	0	0	0	0	0	0	0	0	0	0	0	0	0
2019	8R165	8	control	R	8R	165	0	0	0	0	0	0	0	140	0	0	0	0	0	0	0	0	0	0	0	0	0	0	0	0	0	0	0	0	0	0	0	0	0	0	0	0	0	0	0	0	0	0	0
2019	9C165	9	dormant	C	9C	165	0	0	0	0	0	0	0	650	0	0	0	0	0	0	0	0	0	0	0	0	0	0	0	0	0	0	0	0	0	0	0	0	0	0	0	0	0	0	0	0	0	0	0
2019	9R165	9	dormant	R	9R	165	0	0	0	0	0	0	0	140	0	0	0	0	0	0	0	0	0	0	0	0	0	0	0	0	0	0	0	0	0	0	0	0	0	0	0	0	0	0	0	0	0	0	0
2019	10C165	10	control	C	10C	165	0	0	30	0	0	0	0	80	0	0	0	0	0	0	0	0	0	0	0	0	0	0	0	0	0	0	0	0	0	0	0	0	0	0	0	0	0	0	0	0	0	0	0
2019	10R165	10	control	R	10R	165	0	0	0	0	0	0	0	0	0	0	0	0	0	0	0	0	0	0	0	0	0	0	0	0	0	0	0	0	0	0	0	0	0	0	0	0	0	0	0	0	0	0	0
2019	11C165	11	growing	C	11C	165	0	0	0	0	0	0	0	70	0	0	0	0	0	0	0	0	0	0	0	0	0	0	0	0	0	0	0	0	0	0	0	0	0	0	0	0	0	0	0	0	0	0	0
2019	11R165	11	growing	R	11R	165	0	0	0	0	0	0	0	350	0	0	0	0	0	0	0	0	0	0	0	0	0	0	0	0	0	0	0	0	0	0	0	0	0	0	0	0	0	0	0	0	0	0	0
2019	12C165	12	transition	C	12C	165	0	0	11	0	0	0	0	160	0	0	0	0	0	0	0	0	0	0	0	0	0	0	0	0	0	0	0	0	0	0	0	0	0	0	0	0	0	0	0	0	0	0	0
2019	12R165	12	transition	R	12R	165	0	0	0	0	0	0	0	360	0	0	0	0	0	1	0	0	0	0	0	0	0	0	0	0	0	0	0	0	0	0	0	0	0	0	0	0	0	0	0	0	0	0	0
2019	1C177	1	control	C	1C	177	0	0	0	0	0	0	0	10	0	0	0	0	0	0	0	0	0	0	0	0	150	0	0	0	0	0	0	0	0	0	0	0	0	0	0	0	0	0	0	0	0	0	0
2019	2R177	2	dormant	R	2R	177	0	0	0	0	0	0	0	30	0	0	0	0	0	0	0	0	0	0	0	0	185	0	0	0	0	0	0	0	0	0	0	0	0	0	0	0	0	0	0	0	0	0	0
2019	3C177	3	transition	C	3C	177	0	0	0	0	0	0	0	200	0	0	0	0	0	0	0	0	0	0	0	0	150	0	0	0	0	0	0	0	0	0	0	0	0	0	0	0	0	0	0	0	0	0	0
2019	3R177	3	transition	R	3R	177	0	0	0	0	0	0	0	0	0	0	0	0	0	0	0	0	0	0	0	0	20	0	0	0	0	0	0	0	0	0	0	0	0	0	0	0	0	0	0	0	0	0	0
2019	4C177	4	growing	C	4C	177	0	0	0	0	0	0	0	550	0	0	0	0	0	0	0	0	0	0	0	0	200	0	0	0	0	0	0	0	0	0	0	0	0	0	0	0	0	0	0	0	0	0	0
2019	4R177	4	growing	R	4R	177	0	0	0	0	0	0	0	600	0	0	0	0	0	0	0	0	0	0	0	0	0	0	0	0	0	0	0	0	0	0	0	0	0	0	0	0	0	0	0	0	0	0	0
2019	5C177	5	transition	C	5C	177	0	0	0	0	0	0	0	3200	0	0	0	0	0	0	0	0	0	0	0	0	0	0	0	0	0	0	0	0	0	0	0	0	0	0	0	0	0	0	0	0	0	0	0
2019	5R177	5	transition	R	5R	177	0	0	0	0	0	0	0	2450	0	0	0	0	0	0	0	0	0	0	0	0	250	0	0	0	0	0	0	0	0	0	0	0	0	0	0	0	0	0	0	0	0	0	0
2019	6C177	6	growing	C	6C	177	0	0	0	0	0	0	0	0	0	0	0	0	0	0	0	0	0	0	0	0	600	0	0	0	0	0	0	0	0	0	0	0	0	0	0	0	0	0	0	0	0	0	0
2019	6R177	6	growing	R	6R	177	0	0	0	0	0	0	0	0	0	0	0	0	0	0	0	0	0	0	0	0	85	0	0	0	0	0	0	0	0	0	0	0	0	0	0	0	0	0	0	0	0	0	0
2019	7C177	7	dormant	C	7C	177	0	0	0	0	0	0	0	0	0	0	0	0	0	0	0	0	0	0	0	0	0	0	0	0	0	0	0	0	0	0	0	0	0	0	0	0	0	0	0	0	0	0	0
2019	7R177	7	dormant	R	7R	177	0	0	0	0	0	0	0	570	0	0	0	0	0	0	0	0	0	0	0	0	0	0	0	0	0	0	0	0	0	0	0	0	0	0	0	0	0	0	0	0	0	0	0
2019	8C177	8	control	C	8C	177	0	0	0	0	0	0	0	500	0	0	0	0	0	0	0	0	0	0	0	0	0	0	0	0	0	0	0	0	0	0	0	0	0	0	0	0	0	0	0	0	0	0	0
2019	8R177	8	control	R	8R	177	0	0	0	0	0	0	0	350	0	0	0	0	0	0	0	0	0	0	0	0	0	0	0	0	0	0	0	0	0	0	0	0	0	0	0	0	0	0	0	0	0	0	0
2019	9C177	9	dormant	C	9C	177	0	0	0	0	0	0	0	300	0	0	0	0	1	0	0	0	0	0	0	0	0	0	0	0	0	0	0	0	0	0	0	0	0	0	0	0	0	0	0	0	0	0	0
2019	9R177	9	dormant	R	9R	177	0	0	0	0	0	0	0	260	0	0	0	0	0	0	0	0	0	0	0	0	0	0	0	0	0	0	0	0	0	0	0	0	0	0	0	0	0	0	0	0	0	0	0
2019	10C177	10	control	C	10C	177	0	0	0	0	0	0	0	70	0	0	0	0	0	0	0	0	0	0	0	0	0	0	0	0	0	0	0	0	0	0	0	0	0	0	0	0	0	0	0	0	0	0	0
2019	11C177	11	growing	C	11C	177	0	0	0	0	0	0	0	100	0	0	0	0	0	0	0	0	0	0	0	0	0	0	0	0	0	0	0	0	0	0	0	0	0	0	0	0	0	0	0	0	0	0	0
2019	11R177	11	growing	R	11R	177	0	0	0	0	0	0	0	800	0	0	0	0	0	0	0	0	0	0	0	0	0	0	0	0	0	0	0	0	0	0	0	0	0	0	0	0	0	0	0	0	0	0	0
2019	12C177	12	transition	C	12C	177	0	0	0	0	0	0	0	270	0	0	0	0	0	0	0	0	0	0	0	0	0	0	0	0	0	0	0	0	0	0	0	0	0	0	0	0	0	0	0	0	0	0	0
2019	12R177	12	transition	R	12R	177	0	0	0	0	0	0	0	640	0	0	0	0	0	0	0	0	0	0	0	0	0	0	0	0	0	0	0	0	0	0	0	0	0	0	0	0	0	0	0	0	0	0	0
2019	1C191	1	control	C	1C	191	0	0	0	0	0	0	0	0	0	0	0	0	0	0	0	0	0	0	0	0	300	0	0	0	0	0	0	0	0	0	0	0	0	0	0	10	0	0	0	0	0	0	0
2019	1R191	1	control	R	1R	191	0	0	0	0	0	0	0	0	0	0	0	0	1	0	0	0	0	0	0	0	110	0	0	0	0	0	0	0	0	0	0	0	0	0	0	15	0	0	0	0	0	0	0
2019	2C191	2	dormant	C	2C	191	0	0	0	0	0	0	0	0	0	0	0	0	0	0	0	0	0	0	0	0	160	0	0	0	0	0	0	0	0	0	0	0	0	0	0	0	0	0	0	0	0	0	0
2019	2R191	2	dormant	R	2R	191	0	0	0	0	0	0	0	100	0	0	0	0	1	0	0	0	0	0	0	0	490	0	0	0	0	0	0	0	0	0	0	0	0	0	0	0	0	0	0	0	0	0	0
2019	3C191	3	transition	C	3C	191	0	0	0	0	0	0	0	100	0	0	0	0	0	25	0	0	0	0	0	0	430	0	0	0	0	0	0	0	0	0	0	0	0	0	0	18	0	0	0	0	0	0	0
2019	3R191	3	transition	R	3R	191	0	0	0	0	0	0	0	0	0	0	0	0	0	1	0	0	0	0	0	0	50	0	0	0	0	0	0	0	0	0	0	0	0	0	0	0	0	0	0	0	0	0	0
2019	4C191	4	growing	C	4C	191	0	0	0	0	0	0	0	210	0	0	0	0	0	0	0	0	0	0	0	0	0	0	0	0	0	0	0	0	0	0	0	0	0	0	0	0	0	0	0	0	0	0	0
2019	4R191	4	growing	R	4R	191	0	0	0	0	0	0	0	430	0	0	0	0	0	0	0	0	0	0	0	0	0	0	0	0	0	0	0	0	0	0	0	0	0	0	0	0	0	0	0	0	0	0	0
2019	5C191	5	transition	C	5C	191	0	0	0	0	0	0	0	510	0	0	0	0	0	0	0	0	0	0	0	0	0	0	0	0	0	0	0	0	0	0	0	0	0	0	0	0	0	0	0	0	0	0	0
2019	5R191	5	transition	R	5R	191	0	0	0	0	0	0	0	330	0	0	0	0	0	0	0	0	0	0	0	0	109	0	0	0	0	0	0	0	0	0	0	0	0	0	0	0	0	0	0	0	0	0	0
2019	6C191	6	growing	C	6C	191	0	0	0	0	0	0	0	0	0	0	0	0	0	0	0	0	0	0	0	0	390	0	0	0	0	0	0	0	0	0	0	0	0	0	0	5	0	0	0	0	0	0	0
2019	6R191	6	growing	R	6R	191	0	0	0	0	0	0	0	0	0	0	0	0	0	0	0	0	0	0	0	0	650	0	0	0	0	0	0	0	0	0	0	0	0	0	0	10	0	0	0	0	0	0	0
2019	7C191	7	dormant	C	7C	191	0	0	0	0	0	0	0	0	0	0	0	0	0	0	6	0	0	0	0	0	34	0	0	0	0	0	0	0	0	0	0	0	0	0	0	0	0	0	0	0	0	0	0
2019	7R191	7	dormant	R	7R	191	0	0	0	0	0	0	0	510	0	0	0	0	0	0	0	0	0	0	0	0	43	0	0	0	0	0	0	0	0	0	0	0	0	0	0	0	0	0	0	0	0	0	0
2019	8C191	8	control	C	8C	191	0	0	0	0	0	0	0	470	0	0	0	0	0	0	0	0	0	0	0	0	0	0	0	0	0	0	0	0	0	0	0	0	0	0	0	0	0	0	0	0	0	0	0
2019	8R191	8	control	R	8R	191	0	0	0	0	0	0	0	660	0	0	0	0	0	0	0	0	0	0	0	0	0	0	0	0	0	0	0	0	0	0	0	0	0	0	0	0	0	0	0	0	0	0	0
2019	9C191	9	dormant	C	9C	191	0	0	0	0	0	0	0	580	0	0	0	0	0	0	0	0	0	0	0	0	180	0	0	0	0	0	0	0	0	0	0	0	0	0	0	0	0	0	0	0	0	0	0
2019	9R191	9	dormant	R	9R	191	0	0	0	0	0	0	0	0	0	0	0	0	3	0	0	0	0	0	0	0	110	0	0	0	0	0	0	0	0	0	0	0	0	0	0	0	0	0	0	0	0	0	0
2019	10C191	10	control	C	10C	191	0	0	0	0	0	0	0	0	0	0	0	0	4	0	0	0	0	0	0	0	25	0	0	0	0	0	0	0	0	0	0	0	0	0	0	0	0	0	0	0	0	0	0
2019	10R191	10	control	R	10R	191	0	0	0	0	0	0	0	400	0	0	0	0	0	0	0	0	0	0	0	0	160	0	0	0	0	0	0	0	0	0	0	0	0	0	0	0	0	0	0	0	0	0	0
2019	11C191	11	growing	C	11C	191	0	0	0	0	0	0	0	0	0	0	0	0	0	0	0	0	0	0	0	0	250	0	0	0	0	0	0	0	0	0	0	0	0	0	0	0	0	0	0	0	0	0	0
2019	11R191	11	growing	R	11R	191	0	0	0	0	0	0	0	790	0	0	0	0	0	0	0	0	0	0	0	0	0	0	0	0	0	0	0	0	0	0	0	0	0	0	0	0	0	0	0	0	0	0	0
2019	12C191	12	transition	C	12C	191	0	0	0	0	0	0	0	220	0	0	0	0	0	0	0	0	0	0	0	0	0	0	0	0	0	0	0	0	0	0	0	0	0	0	0	0	0	0	0	0	0	0	0
2019	12R191	12	transition	R	12R	191	0	0	0	0	0	0	0	960	0	0	0	0	0	0	0	0	0	0	0	0	24	0	0	0	0	0	0	0	0	0	0	0	0	0	0	0	0	0	0	0	0	0	0
2019	1C212	1	control	C	1C	212	0	0	0	0	0	0	0	0	0	0	0	0	0	0	0	0	0	0	0	0	210	0	0	0	0	0	0	0	0	0	0	0	0	0	0	85	0	0	0	0	0	0	0
2019	1R212	1	control	R	1R	212	0	0	0	0	0	0	0	0	0	0	0	0	0	0	0	0	0	0	0	0	700	0	0	0	0	0	0	0	0	0	0	0	0	0	0	105	0	0	0	0	0	0	0
2019	2C212	2	dormant	C	2C	212	0	0	0	0	0	0	0	0	0	0	0	0	0	0	0	0	0	0	0	0	135	0	0	0	0	0	0	0	0	0	0	0	0	0	0	0	0	0	0	0	0	0	0
2019	2R212	2	dormant	R	2R	212	0	0	0	0	0	0	0	0	0	0	0	0	1	3	0	0	0	0	0	0	780	0	0	0	0	0	0	0	0	0	10	0	0	0	0	0	0	0	0	0	0	0	0
2019	3C212	3	transition	C	3C	212	0	0	0	0	0	0	0	0	0	0	0	0	0	14	0	0	0	0	0	0	850	0	0	0	0	0	0	0	0	0	0	0	0	0	0	47	0	0	0	0	0	0	0
2019	3R212	3	transition	R	3R	212	0	0	0	0	0	0	0	0	0	0	0	0	0	0	0	0	0	0	0	0	95	0	0	0	0	0	0	0	0	0	0	0	0	0	0	0	0	0	0	0	0	0	0
2019	4C212	4	growing	C	4C	212	0	0	0	0	0	0	0	350	0	0	0	0	0	0	0	0	0	0	0	0	330	0	0	0	0	0	0	0	0	0	0	0	0	0	0	0	0	0	0	0	0	0	0
2019	5C212	5	transition	C	5C	212	0	0	0	0	0	0	0	1350	0	0	0	0	0	0	0	0	0	0	0	0	0	0	0	0	0	0	0	0	0	0	0	0	0	0	0	0	0	0	0	0	0	0	0
2019	5R212	5	transition	R	5R	212	2	0	0	0	0	0	0	1150	0	0	0	0	0	0	0	0	0	0	0	0	270	0	0	0	0	0	0	0	0	0	0	0	0	0	0	6	0	0	0	0	0	0	0
2019	6C212	6	growing	C	6C	212	0	0	0	0	0	0	0	0	0	0	0	0	0	0	0	0	0	0	0	0	1900	0	0	0	0	0	0	0	0	0	0	0	0	0	0	0	0	0	0	0	0	0	0
2019	6R212	6	growing	R	6R	212	0	0	0	0	0	0	0	0	0	0	0	0	0	0	0	0	0	0	0	0	385	0	0	0	0	0	0	0	0	0	0	0	0	0	0	0	0	0	0	0	0	0	0
2019	7C212	7	dormant	C	7C	212	0	0	0	0	0	0	0	0	0	0	0	0	0	0	0	0	0	0	0	0	80	0	0	0	0	0	0	0	0	0	0	0	0	0	0	0	0	0	0	0	0	0	0
2019	7R212	7	dormant	R	7R	212	3	0	0	4	0	0	0	700	0	0	0	0	0	0	0	0	0	0	0	0	320	0	0	0	0	0	0	0	0	0	0	0	0	0	0	0	0	0	0	0	0	0	0
2019	8C212	8	control	C	8C	212	0	0	0	0	0	0	0	150	0	0	0	0	0	0	0	0	0	0	0	0	10	0	0	0	0	0	0	0	0	0	0	0	0	0	0	0	0	0	0	0	0	0	0
2019	8R212	8	control	R	8R	212	0	0	0	0	0	0	0	2450	0	0	0	0	0	0	0	0	0	0	0	0	10	0	0	0	0	0	0	0	0	0	0	0	0	0	0	0	0	0	0	0	0	0	0
2019	9C212	9	dormant	C	9C	212	3	0	0	0	0	0	0	0	0	0	0	0	0	0	0	0	0	0	0	0	670	0	0	0	0	0	0	0	0	0	0	0	0	0	0	8	0	0	0	0	0	0	0
2019	9R212	9	dormant	R	9R	212	0	0	0	0	0	0	0	0	0	0	0	0	0	0	0	0	0	0	0	0	185	0	0	0	0	0	0	0	0	0	0	0	0	0	0	0	0	0	0	0	0	0	0
2019	10C212	10	control	C	10C	212	0	0	0	0	0	0	0	0	0	0	0	0	0	1	0	0	0	0	0	0	280	0	0	0	0	0	0	0	0	0	0	0	0	0	0	33	0	0	0	0	0	0	0
2019	10R212	10	control	R	10R	212	0	0	0	0	0	0	0	0	0	0	0	0	0	0	0	0	0	0	0	0	835	0	0	0	0	0	0	0	0	0	0	0	0	0	0	0	5	0	0	0	0	0	0
2019	11C212	11	growing	C	11C	212	0	0	0	0	0	0	0	0	0	0	0	0	0	0	0	0	0	0	0	0	760	0	0	0	0	0	0	0	0	0	0	0	0	0	0	30	0	0	0	0	0	0	0
2019	11R212	11	growing	R	11R	212	0	0	0	0	0	0	0	850	0	0	0	0	0	0	0	0	0	0	0	0	125	0	0	0	0	0	0	0	0	0	0	0	0	0	0	7	0	0	0	0	0	0	0
2019	12C212	12	transition	C	12C	212	0	0	0	0	0	0	0	150	0	0	0	0	0	0	0	0	0	0	0	0	930	0	0	0	0	0	0	0	0	0	0	0	0	0	0	97	0	0	0	0	0	0	0
2019	12R212	12	transition	R	12R	212	0	0	0	0	0	0	0	750	0	0	0	0	0	1	0	0	0	0	0	0	160	0	0	0	0	0	0	0	0	0	0	0	0	0	0	0	0	0	0	0	0	0	0
2019	1C227	1	control	C	1C	227	0	0	0	0	0	0	0	0	0	0	0	0	0	0	0	0	0	0	0	0	490	0	0	0	0	0	0	0	0	0	0	0	0	0	0	101	0	0	0	0	0	0	0
2019	1R227	1	control	R	1R	227	0	0	0	0	0	0	0	0	0	0	0	0	2	0	0	0	0	0	0	0	110	0	0	0	0	0	0	0	0	0	0	0	0	0	0	265	0	0	0	0	0	0	0
2019	2C227	2	dormant	C	2C	227	0	0	0	0	0	0	0	0	0	0	0	0	0	0	0	0	0	0	0	0	120	0	0	0	0	0	0	0	0	0	1	0	0	0	0	70	0	0	0	0	0	0	0
2019	2R227	2	dormant	R	2R	227	0	0	0	0	0	0	0	0	0	0	0	0	0	4	0	0	0	0	0	0	773	0	0	0	0	0	0	0	0	0	205	0	0	0	0	10	0	0	0	0	0	0	0
2019	3C227	3	transition	C	3C	227	0	0	0	0	0	0	0	0	0	0	0	0	0	7	0	0	0	0	0	0	775	0	0	0	0	0	0	0	0	0	0	0	0	0	0	300	0	0	0	0	0	0	0
2019	3R227	3	transition	R	3R	227	0	0	0	0	0	0	0	0	0	0	0	0	0	0	0	0	0	0	0	0	50	0	0	0	0	0	0	0	0	0	0	0	0	0	0	0	0	0	0	0	0	0	0
2019	4C227	4	growing	C	4C	227	0	0	0	0	0	0	0	100	0	6	0	0	0	0	0	0	0	0	0	0	195	0	0	0	0	0	0	0	0	0	0	0	0	0	0	0	0	0	0	0	0	0	0
2019	4R227	4	growing	R	4R	227	0	0	0	0	0	0	0	0	0	0	0	0	0	0	0	0	0	0	0	0	70	0	0	0	0	0	0	0	0	0	0	0	0	2	0	0	0	0	0	0	0	0	0
2019	5C227	5	transition	C	5C	227	0	0	0	10	0	0	0	250	0	0	0	0	0	0	0	0	0	0	0	0	0	0	0	0	0	0	0	0	0	0	0	0	0	0	0	0	0	0	0	0	0	0	0
2019	5R227	5	transition	R	5R	227	0	0	0	0	0	0	0	150	0	0	0	0	0	0	0	0	0	0	0	0	310	360	0	0	0	0	0	0	0	0	0	0	0	0	0	0	0	0	0	0	0	0	0
2019	6C227	6	growing	C	6C	227	0	0	0	0	0	0	0	0	0	0	0	0	0	0	0	0	0	0	0	0	665	0	0	0	0	0	0	0	0	0	0	0	0	0	0	90	0	0	0	0	0	0	0
2019	6R227	6	growing	R	6R	227	0	0	0	0	0	0	0	0	0	0	0	0	0	0	0	0	0	0	0	0	1275	0	0	0	0	0	0	0	0	0	0	0	0	0	0	10	0	0	0	0	0	0	0
2019	7C227	7	dormant	C	7C	227	0	0	0	0	0	0	0	0	0	0	0	0	0	0	0	0	0	0	0	0	200	0	0	0	0	0	0	0	0	0	0	0	0	0	0	77	0	0	0	0	0	0	0
2019	7R227	7	dormant	R	7R	227	3	0	0	6	0	0	0	750	0	0	0	0	0	0	0	0	0	0	0	0	1030	0	0	0	0	0	0	0	0	0	0	0	0	0	0	20	15	0	0	0	0	0	0
2019	8C227	8	control	C	8C	227	0	0	0	0	0	0	0	350	0	0	0	0	0	0	0	0	0	0	0	0	20	0	0	0	0	0	0	0	0	0	0	0	0	0	0	0	0	0	0	0	0	0	0
2019	8R227	8	control	R	8R	227	0	0	0	0	0	0	0	550	0	0	0	0	0	0	0	0	0	0	0	0	20	0	0	0	0	0	0	0	0	0	0	0	0	0	0	35	10	0	0	0	0	0	0
2019	9C227	9	dormant	C	9C	227	0	0	0	0	0	0	0	0	0	0	0	0	0	0	0	0	0	0	0	0	170	0	0	0	0	0	0	0	0	0	0	0	0	0	0	5	0	0	0	0	0	0	0
2019	9R227	9	dormant	R	9R	227	0	0	0	0	0	0	0	0	0	0	0	0	0	0	0	0	0	0	0	0	325	0	0	0	0	0	0	0	0	0	0	0	0	0	0	5	0	0	0	0	0	0	0
2019	10C227	10	control	C	10C	227	0	0	0	0	0	0	0	0	0	0	0	0	7	0	0	0	0	0	0	0	170	0	0	0	0	0	0	0	0	0	0	0	0	0	0	20	0	0	0	0	0	0	0
2019	10R227	10	control	R	10R	227	0	0	0	0	0	0	0	0	0	0	0	0	0	0	0	0	0	0	0	0	510	0	0	0	0	0	0	0	0	0	0	0	0	0	0	30	5	0	0	0	0	0	0
2019	11C227	11	growing	C	11C	227	0	0	0	0	0	0	0	0	0	0	0	0	0	0	0	0	0	0	0	0	650	0	0	0	0	0	0	0	0	0	0	0	0	0	0	0	0	0	0	0	0	0	0
2019	12C227	12	transition	C	12C	227	0	0	0	0	0	0	0	100	0	0	0	0	0	0	0	0	0	0	0	0	665	0	0	0	0	0	0	0	0	0	3	0	0	0	0	90	0	0	0	0	0	0	0
2019	12R227	12	transition	R	12R	227	0	0	0	0	0	0	0	0	0	0	0	0	0	0	0	0	0	0	0	0	585	0	0	0	0	0	0	0	0	0	0	0	0	0	0	0	0	0	0	0	0	0	0
2019	1C240	1	control	C	1C	240	0	0	0	0	0	0	0	0	0	0	0	0	0	0	0	0	0	0	0	0	105	0	0	0	0	0	0	0	0	0	0	0	0	0	0	90	0	0	0	0	0	0	0
2019	1R240	1	control	R	1R	240	0	0	0	0	0	0	0	0	0	0	0	0	2	0	0	0	0	0	0	0	70	0	0	0	0	0	0	0	0	0	0	0	0	0	0	60	0	0	0	0	0	0	0
2019	2C240	2	dormant	C	2C	240	0	0	0	0	0	0	0	0	0	0	0	0	0	0	0	0	0	0	0	0	120	0	0	0	0	0	0	0	0	0	0	0	0	0	0	65	0	0	0	0	0	0	0
2019	2R240	2	dormant	R	2R	240	0	0	0	0	0	0	0	0	0	0	0	0	0	0	0	0	0	0	0	0	140	360	0	0	0	0	0	0	0	0	0	8	0	0	0	0	0	0	0	0	0	0	0
2019	3C240	3	transition	C	3C	240	0	0	0	0	0	0	0	0	0	0	0	0	0	2	0	0	0	0	0	0	260	0	0	0	0	0	0	0	0	0	0	0	0	0	0	213	0	0	0	0	0	0	0
2019	3R240	3	transition	R	3R	240	0	0	0	0	0	0	0	0	0	0	0	0	0	2	0	0	0	0	0	0	75	0	0	0	0	0	0	0	0	0	0	0	0	0	0	5	0	0	0	0	0	0	0
2019	4C240	4	growing	C	4C	240	0	0	0	0	0	0	0	0	0	170	0	0	0	0	0	0	0	0	0	0	10	0	0	0	0	0	0	0	0	0	0	0	0	0	0	0	0	0	0	0	0	0	0
2019	4R240	4	growing	R	4R	240	0	0	0	0	0	0	0	0	0	6	0	0	0	0	0	0	0	0	0	0	30	0	0	0	0	0	0	0	0	0	0	0	0	0	0	0	0	0	0	0	0	0	0
2019	5C240	5	transition	C	5C	240	0	0	0	0	0	0	0	0	0	0	0	0	0	0	0	0	0	0	0	0	0	0	0	0	0	0	0	0	0	0	0	0	0	0	0	10	0	0	0	0	0	0	0
2019	5R240	5	transition	R	5R	240	0	0	0	0	0	0	0	0	0	0	0	0	0	0	0	0	0	0	0	0	190	960	0	0	0	0	0	0	0	0	0	0	0	0	0	0	0	0	0	0	0	0	0
2019	6C240	6	growing	C	6C	240	0	0	0	0	0	0	0	0	0	0	0	0	0	0	0	0	0	0	0	0	650	0	0	0	0	0	0	0	0	0	0	0	0	0	0	55	0	0	0	0	0	0	0
2019	6R240	6	growing	R	6R	240	0	0	0	0	0	0	0	0	0	0	0	0	0	0	0	0	0	0	0	0	470	0	0	10	0	0	0	0	0	0	0	0	0	0	0	0	0	0	0	0	0	0	0
2019	7C240	7	dormant	C	7C	240	0	0	0	0	0	0	0	0	0	10	0	0	0	0	0	0	0	0	0	0	540	0	0	0	0	0	0	0	0	0	0	0	0	1	0	150	0	0	0	0	0	0	0
2019	7R240	7	dormant	R	7R	240	0	0	0	0	0	0	0	100	0	0	0	0	0	1	0	0	0	0	0	0	330	0	0	0	0	0	0	0	0	0	0	0	0	0	0	35	0	0	0	0	0	0	0
2019	8C240	8	control	C	8C	240	0	0	0	0	0	0	0	0	0	0	0	0	0	0	0	0	0	0	0	0	10	0	0	0	0	0	0	0	0	0	0	0	0	0	0	0	0	0	0	0	0	0	0
2019	8R240	8	control	R	8R	240	0	0	0	0	0	0	0	0	0	0	0	0	0	0	0	0	0	0	0	0	0	300	0	0	0	0	0	0	0	0	0	0	0	0	0	75	0	0	0	0	0	0	0
2019	9C240	9	dormant	C	9C	240	0	0	0	0	0	0	0	0	0	0	0	0	0	0	0	0	0	0	0	0	385	0	0	1	0	0	0	0	0	0	0	0	0	0	0	0	0	0	0	0	0	0	0
2019	9R240	9	dormant	R	9R	240	0	0	0	0	0	0	0	0	0	0	0	0	0	0	0	0	0	0	0	0	445	0	0	0	0	0	0	0	0	0	0	0	0	0	0	10	0	0	0	0	0	0	0
2019	10C240	10	control	C	10C	240	0	0	0	0	0	0	0	0	0	0	0	0	0	0	0	0	0	0	0	0	570	0	0	0	0	0	0	0	0	0	0	0	0	0	0	70	0	0	0	0	0	0	0
2019	10R240	10	control	R	10R	240	0	0	0	0	0	0	0	0	0	0	0	0	0	0	0	0	0	0	0	0	540	0	0	0	0	0	0	0	0	0	0	0	0	0	0	50	0	0	0	0	0	0	0
2019	11C240	11	growing	C	11C	240	0	0	0	0	0	0	0	0	0	0	0	0	0	0	0	0	0	0	0	0	490	0	0	4	0	0	0	0	0	0	0	0	0	0	0	8	0	0	0	0	0	0	0
2019	11R240	11	growing	R	11R	240	0	0	0	0	0	0	0	0	0	0	0	0	0	0	0	0	0	0	0	0	35	0	0	0	0	111	0	0	0	0	0	0	0	0	0	0	0	0	0	0	0	0	0
2019	12C240	12	transition	C	12C	240	0	0	0	0	0	0	0	0	0	0	0	0	0	0	0	0	0	0	0	0	725	0	0	0	0	0	0	0	0	0	0	0	0	0	0	150	0	0	0	0	0	0	0
2019	12R240	12	transition	R	12R	240	0	0	0	0	0	0	0	0	0	0	0	0	0	0	0	0	0	0	0	0	740	0	0	0	0	0	0	0	0	0	0	0	0	0	0	0	0	0	0	0	0	0	0
2019	1C254	1	control	C	1C	254	0	0	0	0	0	0	0	0	0	0	0	0	0	0	0	0	0	0	0	0	265	0	0	0	0	0	0	0	0	0	0	0	0	0	0	245	0	0	0	0	0	0	0
2019	1R254	1	control	R	1R	254	0	0	0	0	0	0	0	0	0	0	0	0	0	0	0	0	0	0	0	0	475	0	0	15	0	0	0	0	0	0	0	0	0	0	0	73	0	0	0	0	0	0	0
2019	2C254	2	dormant	C	2C	254	0	0	0	0	0	0	0	0	0	0	0	0	2	0	0	0	0	0	0	0	170	0	0	0	0	0	0	0	0	0	0	0	0	0	0	63	0	0	0	0	0	0	0
2019	2R254	2	dormant	R	2R	254	0	0	0	0	0	0	0	0	0	0	0	0	0	0	0	0	0	0	0	0	290	2688	0	0	0	0	0	0	0	0	0	0	0	0	0	0	0	0	0	0	0	0	0
2019	3C254	3	transition	C	3C	254	0	0	0	0	0	0	0	0	0	0	0	0	0	0	0	0	0	0	0	0	600	0	0	0	0	0	0	0	0	0	0	0	0	0	0	295	0	0	0	0	0	0	0
2019	3R254	3	transition	R	3R	254	0	0	0	0	0	0	0	0	0	0	0	0	0	0	0	0	0	0	0	0	122	0	0	0	0	0	0	0	0	0	0	0	0	0	0	7	0	0	0	0	0	0	0
2019	4C254	4	growing	C	4C	254	0	0	0	0	0	0	0	0	0	52	0	0	0	0	0	0	0	0	0	0	30	0	0	0	0	0	0	0	0	0	0	0	0	2	0	38	0	0	0	0	0	0	0
2019	4R254	4	growing	R	4R	254	0	0	0	0	0	0	0	0	0	675	0	0	0	0	0	0	0	0	0	0	285	0	0	0	0	0	0	0	0	0	0	0	0	0	0	0	0	0	0	0	0	0	0
2019	5C254	5	transition	C	5C	254	0	0	0	0	0	0	0	0	0	0	0	0	0	0	0	0	0	0	0	0	0	0	0	0	0	33	0	0	0	0	0	0	0	0	0	28	2	0	0	0	0	0	0
2019	5R254	5	transition	R	5R	254	0	0	0	0	0	0	0	0	0	0	0	0	0	0	0	0	0	0	0	0	400	23700	0	0	0	120	0	0	0	0	0	0	0	0	0	0	0	0	0	0	0	0	0
2019	6C254	6	growing	C	6C	254	0	0	0	0	0	0	0	0	0	0	0	0	0	0	0	0	0	0	0	0	810	0	0	2	0	0	0	0	0	0	0	0	0	0	0	95	0	0	0	0	0	0	0
2019	6R254	6	growing	R	6R	254	0	0	0	0	0	0	0	0	0	0	0	0	0	0	0	0	0	0	0	0	280	468	0	7	0	122	0	0	0	0	0	0	0	4	0	0	0	0	0	0	0	0	0
2019	7C254	7	dormant	C	7C	254	0	0	0	0	0	0	0	0	0	0	0	0	0	0	0	0	0	0	0	0	360	0	0	0	0	5	0	0	0	0	0	0	0	2	0	0	0	0	0	0	0	0	0
2019	7R254	7	dormant	R	7R	254	0	0	0	0	0	0	0	0	0	50	0	0	0	0	0	0	0	0	0	0	1075	0	0	0	0	0	0	0	0	0	0	0	0	0	0	183	0	0	0	0	0	0	0
2019	8C254	8	control	C	8C	254	0	0	0	0	0	0	0	0	0	0	0	0	0	0	0	0	0	0	0	0	5	336	0	0	0	5	0	0	0	0	0	0	0	0	0	0	0	0	0	0	0	0	0
2019	8R254	8	control	R	8R	254	1	0	0	0	0	0	0	0	0	0	0	0	0	0	0	0	0	0	0	0	0	2400	0	0	0	25	0	0	0	0	0	0	0	0	0	130	0	0	0	0	0	0	0
2019	9C254	9	dormant	C	9C	254	0	0	0	0	0	0	0	0	0	0	0	0	0	0	0	0	0	0	0	0	250	0	0	0	0	36	0	0	0	0	0	0	0	0	0	0	0	0	0	0	0	0	0
2019	9R254	9	dormant	R	9R	254	0	0	0	0	0	0	0	0	0	0	0	0	0	0	0	0	0	0	0	0	450	0	0	0	0	0	0	0	0	0	0	0	0	0	0	0	0	0	0	0	0	0	0
2019	10C254	10	control	C	10C	254	0	0	0	0	0	0	0	0	0	0	0	0	0	0	0	0	0	0	0	0	180	0	0	0	0	0	0	0	0	0	0	0	0	0	0	4	0	0	0	0	0	0	0
2019	10R254	10	control	R	10R	254	0	0	0	0	0	0	0	0	0	0	0	0	0	0	0	0	1	0	0	0	895	360	0	0	0	0	0	0	0	0	0	0	0	0	0	20	0	0	0	0	0	0	0
2019	11C254	11	growing	C	11C	254	0	0	0	0	0	0	0	0	0	0	0	0	0	0	0	0	0	0	0	0	9	0	0	0	0	46	0	0	0	0	0	0	0	0	0	0	0	0	0	0	0	0	0
2019	11R254	11	growing	R	11R	254	0	0	0	0	0	0	0	0	0	0	0	2	0	0	0	0	1	0	0	0	50	1380	25	0	0	505	0	0	0	0	0	0	0	0	0	0	0	0	0	0	0	0	0
2019	12C254	12	transition	C	12C	254	1	0	0	0	0	0	0	0	0	0	0	0	0	0	0	0	0	0	0	0	510	2100	0	0	0	26	0	0	0	0	0	0	0	0	0	35	0	0	0	0	0	0	0
2019	12R254	12	transition	R	12R	254	0	0	0	0	0	0	0	0	0	0	0	0	0	0	0	0	0	0	0	0	14	2040	0	0	0	23	0	0	0	0	0	0	0	0	0	0	0	0	0	0	0	0	0
2019	1C268	1	control	C	1C	268	0	0	0	0	0	0	0	0	0	0	0	0	0	0	0	0	0	0	0	0	30	0	0	0	0	5	0	0	0	0	0	0	0	0	0	0	0	0	0	0	0	0	0
2019	1R268	1	control	R	1R	268	0	0	0	0	0	0	0	0	0	0	0	0	0	0	0	0	0	0	0	0	50	0	0	0	0	0	0	0	0	0	0	0	0	0	0	0	0	0	0	0	0	0	0
2019	2C268	2	dormant	C	2C	268	0	0	0	0	0	0	0	0	0	0	0	0	0	0	0	0	1	0	0	0	25	0	0	0	0	0	0	0	0	0	0	0	0	0	0	0	0	0	0	0	0	0	0
2019	2R268	2	dormant	R	2R	268	0	0	0	0	0	0	0	0	0	0	0	0	0	0	0	0	3	0	0	0	60	17700	0	0	0	60	0	0	0	0	0	0	0	0	0	0	0	0	0	0	0	0	0
2019	3C268	3	transition	C	3C	268	0	0	0	0	0	0	0	0	0	0	0	0	0	0	0	0	0	0	0	0	140	0	0	0	0	0	0	0	0	0	0	0	0	0	0	0	0	0	0	0	0	0	0
2019	3R268	3	transition	R	3R	268	0	0	0	0	0	0	0	0	0	0	0	0	0	0	0	0	0	0	0	0	20	0	0	0	0	0	0	0	0	0	0	0	0	0	0	0	0	0	0	0	0	0	0
2019	4C268	4	growing	C	4C	268	0	0	0	0	0	0	0	0	0	60	0	0	0	0	0	0	2	0	0	0	0	768	0	0	0	17	0	0	0	0	0	0	0	0	0	0	0	0	0	0	0	0	0
2019	4R268	4	growing	R	4R	268	0	0	0	0	0	0	0	0	0	27	0	0	0	0	0	0	0	0	0	0	49	48	0	0	0	0	0	0	0	0	0	0	0	1	0	12	0	0	0	0	0	0	0
2019	5C268	5	transition	C	5C	268	0	0	0	0	0	0	0	0	0	0	80	0	0	0	0	0	0	0	0	0	0	360	0	0	0	53	0	0	0	0	0	0	0	0	0	0	0	0	0	0	0	0	0
2019	5R268	5	transition	R	5R	268	0	0	0	0	0	0	0	0	0	0	0	0	0	0	0	0	2	0	0	0	0	23040	0	0	0	150	0	0	0	0	0	0	0	0	0	0	0	0	0	0	0	0	0
2019	6C268	6	growing	C	6C	268	0	0	0	0	0	0	0	0	0	0	0	0	0	0	0	0	8	0	0	0	125	0	0	2	0	48	0	0	0	0	0	0	0	0	0	0	0	0	0	0	0	0	0
2019	6R268	6	growing	R	6R	268	0	0	0	0	0	0	0	0	0	0	0	0	0	0	0	0	65	0	0	0	300	4920	0	0	0	435	0	0	0	0	0	0	0	0	0	0	0	0	0	0	0	0	0
2019	7C268	7	dormant	C	7C	268	0	0	0	0	0	0	0	0	0	1	4	0	0	0	0	0	1	0	0	0	70	1788	0	6	0	12	0	0	0	0	0	0	0	0	0	0	0	0	0	0	0	0	0
2019	7R268	7	dormant	R	7R	268	0	0	0	0	0	0	0	0	0	0	0	0	0	0	0	0	0	0	0	0	125	384	0	0	0	289	0	0	0	0	0	0	0	0	0	0	0	0	0	0	0	0	0
2019	8C268	8	control	C	8C	268	0	0	0	0	0	0	0	0	0	0	0	0	0	0	0	0	0	0	0	0	0	3888	0	0	0	0	0	0	0	0	0	0	0	0	0	0	0	0	0	0	0	0	0
2019	8R268	8	control	R	8R	268	0	0	0	0	0	0	0	0	0	0	0	0	0	0	0	0	10	0	0	0	0	720	0	0	0	222	0	0	0	0	0	0	0	0	0	0	0	0	0	0	0	0	0
2019	9C268	9	dormant	C	9C	268	0	0	0	0	0	0	0	0	0	0	75	0	0	0	0	0	4	0	0	0	465	1320	0	0	0	90	0	0	0	0	0	0	0	0	0	0	0	0	0	0	0	0	0
2019	9R268	9	dormant	R	9R	268	0	0	0	0	0	0	0	0	0	0	0	0	0	0	0	0	4	0	0	0	220	720	0	0	0	93	0	0	0	0	0	0	0	0	0	0	0	0	0	0	0	0	0
2019	10C268	10	control	C	10C	268	0	0	0	0	0	0	0	0	0	0	0	0	0	0	0	0	1	0	0	0	30	0	0	0	0	5	0	0	0	0	0	0	0	0	0	0	0	0	0	0	0	0	0
2019	10R268	10	control	R	10R	268	0	0	0	0	0	0	0	0	0	0	0	0	0	0	0	0	12	0	0	0	175	300	0	0	0	75	0	0	0	0	0	0	0	0	0	0	0	0	0	0	0	0	0
2019	11C268	11	growing	C	11C	268	0	0	0	0	0	0	0	0	0	0	0	0	0	0	0	0	3	0	0	0	16	1620	0	0	0	143	0	0	0	0	0	0	0	0	0	11	0	0	0	0	0	0	0
2019	11R268	11	growing	R	11R	268	0	0	0	0	0	0	0	0	0	0	0	3	0	0	0	0	10	0	0	0	0	1800	12	0	0	610	0	0	0	0	0	0	0	0	0	0	0	0	0	0	0	0	0
2019	12C268	12	transition	C	12C	268	0	0	0	0	0	0	0	0	0	0	3	0	0	0	0	0	3	0	0	0	35	4284	0	0	0	70	0	0	0	0	0	0	0	0	0	0	0	0	0	0	0	0	0
2019	12R268	12	transition	R	12R	268	0	0	0	0	0	0	0	0	0	0	18	0	0	0	0	0	2	0	0	0	30	2652	0	0	0	140	0	0	0	0	0	0	0	0	0	0	0	0	0	0	0	0	0
2019	1C284	1	control	C	1C	284	0	0	0	0	0	0	0	0	10	0	0	0	0	0	0	0	20	0	0	0	25	0	0	0	0	0	0	0	370	0	0	0	0	0	0	0	0	0	0	0	0	0	0
2019	1R284	1	control	R	1R	284	0	0	0	0	0	0	0	0	0	0	0	0	0	0	0	0	140	0	0	0	35	0	0	0	0	0	0	0	0	0	0	0	0	0	0	0	0	0	0	0	0	0	0
2019	2C284	2	dormant	C	2C	284	0	0	0	0	0	0	0	0	0	0	0	0	0	0	0	0	7	0	0	0	35	0	0	0	0	0	0	0	180	0	0	0	0	0	0	0	0	0	0	0	0	0	0
2019	2R284	2	dormant	R	2R	284	0	0	0	0	0	0	0	0	20	0	0	0	0	0	0	0	80	0	0	0	45	0	0	0	0	35	0	0	50	140	0	0	0	0	0	0	0	0	0	0	0	0	0
2019	3C284	3	transition	C	3C	284	0	0	0	0	0	0	0	0	0	0	0	0	0	0	0	0	0	0	0	0	45	0	0	0	0	0	0	0	470	0	0	0	0	0	0	0	0	0	0	0	0	0	0
2019	3R284	3	transition	R	3R	284	0	0	0	0	0	0	0	0	0	0	0	0	0	0	0	0	0	0	0	0	35	0	0	0	0	0	0	0	0	0	0	0	0	0	0	0	0	0	0	0	0	0	0
2019	4C284	4	growing	C	4C	284	0	0	0	0	0	0	0	0	0	15	0	0	0	0	0	0	170	0	0	0	100	2580	0	0	0	0	0	0	660	0	0	0	0	0	0	0	0	0	0	0	0	0	0
2019	4R284	4	growing	R	4R	284	0	0	0	0	0	0	0	0	0	13	0	0	0	0	0	0	5	0	0	0	35	120	0	0	0	1	0	0	0	0	0	0	0	0	0	0	0	0	0	0	0	0	0
2019	5C284	5	transition	C	5C	284	0	0	0	0	0	0	0	0	0	0	0	0	0	0	0	0	15	0	0	0	0	1200	0	0	0	0	0	0	470	0	0	0	0	0	0	0	0	0	0	0	0	0	0
2019	5R284	5	transition	R	5R	284	0	0	0	0	0	0	0	0	0	0	0	0	0	0	0	0	62	0	0	0	20	60	0	0	0	170	0	0	0	0	0	0	0	0	0	0	0	0	0	0	0	0	0
2019	6C284	6	growing	C	6C	284	0	0	0	0	0	0	0	0	0	0	0	0	0	0	0	0	125	0	0	0	75	0	0	0	0	20	0	0	950	0	0	0	0	0	0	0	0	0	0	0	0	0	0
2019	6R284	6	growing	R	6R	284	0	0	0	0	0	0	0	0	0	0	0	0	0	0	0	0	300	0	0	0	80	720	0	0	0	130	0	0	105	0	0	0	0	0	0	0	0	0	0	0	0	0	0
2019	7C284	7	dormant	C	7C	284	0	0	0	0	0	0	0	0	0	0	1	0	0	0	1	0	0	0	0	0	137	516	0	4	0	0	0	0	2265	0	0	0	0	0	0	0	0	0	0	0	0	0	0
2019	7R284	7	dormant	R	7R	284	0	0	0	0	0	0	0	0	0	0	0	5	0	0	0	0	170	0	0	0	520	480	0	0	0	120	0	0	0	0	0	0	0	0	0	0	0	0	0	0	0	0	0
2019	8C284	8	control	C	8C	284	0	0	0	0	0	0	0	0	0	0	0	3	0	0	0	0	2	0	0	0	1	2400	0	0	0	75	0	0	3113	0	0	0	0	0	0	0	0	0	0	0	0	0	0
2019	8R284	8	control	R	8R	284	0	0	0	0	0	0	0	0	0	0	0	0	0	0	0	0	35	0	0	0	0	720	0	0	0	310	0	0	2	0	0	0	0	0	0	22	0	0	0	0	0	0	0
2019	9C284	9	dormant	C	9C	284	0	0	0	0	0	0	0	0	0	0	0	0	0	0	0	0	130	0	0	0	80	660	0	2	0	100	0	0	7890	0	0	0	0	0	0	0	0	0	0	0	0	0	0
2019	9R284	9	dormant	R	9R	284	0	0	0	0	0	0	0	0	0	0	0	0	0	0	0	0	148	0	0	0	70	1080	0	0	0	110	0	0	0	0	0	0	0	0	0	0	0	0	0	0	0	0	0
2019	10C284	10	control	C	10C	284	0	0	0	0	0	0	0	0	0	0	0	0	0	0	0	0	100	0	0	0	40	120	0	0	0	30	0	0	2893	18	0	0	0	0	0	0	0	0	0	0	0	0	0
2019	10R284	10	control	R	10R	284	0	0	0	0	0	0	0	0	0	0	0	0	0	0	0	0	365	0	0	0	43	84	0	0	0	195	0	0	0	28	0	0	0	0	0	0	0	0	0	0	0	0	0
2019	11C284	11	growing	C	11C	284	0	0	0	0	0	0	0	0	0	0	0	0	0	0	0	0	120	0	0	0	0	1440	0	0	0	213	0	0	30564	0	0	0	0	0	0	2	0	0	0	0	0	0	0
2019	11R284	11	growing	R	11R	284	0	0	0	0	0	0	0	0	0	0	0	5	0	0	0	0	410	0	0	0	0	1440	0	0	0	960	0	0	19380	0	0	0	0	0	0	0	0	0	0	0	0	0	0
2019	12C284	12	transition	C	12C	284	0	0	0	0	0	0	0	0	0	0	25	0	0	0	0	0	113	0	0	0	94	300	0	0	0	83	0	0	64	0	0	0	0	0	0	0	0	0	0	0	0	0	0
2019	12R284	12	transition	R	12R	284	0	0	0	0	0	0	0	0	0	0	16	0	0	0	0	0	107	0	0	0	110	6900	0	0	0	690	0	0	0	0	0	0	0	0	0	0	0	0	0	0	0	0	0
2019	1C296	1	control	C	1C	296	0	0	0	0	0	0	0	0	0	0	0	0	0	0	0	0	105	0	0	0	0	0	0	0	0	0	0	0	45000	0	0	0	0	0	0	0	0	0	0	0	0	0	0
2019	1R296	1	control	R	1R	296	0	0	0	0	0	0	0	0	0	0	0	0	0	0	0	0	140	0	0	0	0	0	0	0	0	125	0	0	1250	0	0	0	0	0	0	0	0	0	0	0	0	0	0
2019	2C296	2	dormant	C	2C	296	0	0	0	0	0	0	0	0	0	0	0	0	0	0	0	0	20	0	0	0	0	0	0	0	0	0	0	0	47500	0	0	0	0	0	0	0	0	0	0	0	0	0	0
2019	2R296	2	dormant	R	2R	296	0	0	0	0	0	0	0	0	0	0	0	0	0	0	0	0	371	0	0	0	0	0	0	0	0	530	0	0	2250	0	0	0	0	0	0	0	0	0	0	0	0	0	0
2019	3C296	3	transition	C	3C	296	0	0	0	0	0	0	0	0	0	0	0	0	0	0	0	0	0	0	0	0	0	0	0	0	0	7	0	0	74200	0	0	0	0	0	0	29	0	0	0	0	0	0	0
2019	3R296	3	transition	R	3R	296	0	0	0	0	0	0	0	0	0	0	0	0	0	0	0	0	0	0	0	0	1	0	0	0	0	0	0	0	20	0	0	0	0	0	0	0	0	0	0	0	0	0	0
2019	4C296	4	growing	C	4C	296	0	0	0	0	0	0	0	0	0	17	0	0	0	0	0	0	160	0	0	0	2	0	0	0	0	137	0	0	56320	0	0	0	0	0	0	0	0	0	0	0	0	0	0
2019	4R296	4	growing	R	4R	296	0	0	0	0	0	0	0	0	0	13	0	0	0	0	0	0	43	0	0	0	25	0	0	0	0	42	0	0	0	0	0	0	0	0	0	0	0	0	0	0	0	0	0
2019	5C296	5	transition	C	5C	296	0	0	0	0	0	0	0	0	0	0	0	0	0	0	0	0	41	0	0	0	0	0	0	0	0	385	0	0	30720	0	0	0	0	0	0	0	0	0	0	0	0	0	0
2019	5R296	5	transition	R	5R	296	0	0	0	0	0	0	0	0	0	0	0	0	0	0	0	0	31	0	0	0	0	0	0	0	0	1680	0	0	2120	0	0	0	0	0	0	0	0	0	0	0	0	0	0
2019	6C296	6	growing	C	6C	296	0	0	0	0	0	0	0	0	0	0	0	0	0	0	0	0	182	0	0	0	0	0	0	0	0	34	0	0	352760	0	0	0	0	0	0	0	0	0	0	0	0	0	0
2019	6R296	6	growing	R	6R	296	0	0	0	0	0	0	0	0	0	0	0	0	0	0	0	0	1500	0	0	0	0	0	0	0	0	798	0	0	146925	0	0	0	0	0	0	0	0	0	0	0	0	0	0
2019	7C296	7	dormant	C	7C	296	0	0	0	0	0	0	0	0	0	0	0	0	0	0	0	0	16	0	0	0	0	0	0	0	0	30	0	0	10750	0	0	0	0	0	0	0	0	8	0	0	0	0	0
2019	7R296	7	dormant	R	7R	296	0	0	0	0	0	0	0	0	0	0	0	13	0	0	0	0	910	0	0	0	0	0	0	0	0	835	0	0	2500	0	0	0	0	0	0	0	0	0	0	0	0	0	0
2019	8C296	8	control	C	8C	296	0	0	0	0	0	0	0	0	0	0	0	0	0	0	0	0	21	0	0	0	0	0	0	0	0	104	0	0	127188	0	0	0	0	0	0	0	0	0	0	0	0	0	0
2019	8R296	8	control	R	8R	296	0	0	0	0	0	0	0	0	0	0	0	0	0	0	0	0	140	0	0	0	0	12	0	0	0	728	0	0	2345	0	0	0	0	0	0	0	0	0	0	0	0	0	0
2019	9C296	9	dormant	C	9C	296	0	0	0	0	0	0	0	0	0	0	0	0	0	0	0	0	1135	0	0	0	0	120	0	0	0	325	0	0	81250	0	0	0	0	0	0	0	0	0	0	0	0	0	0
2019	9R296	9	dormant	R	9R	296	0	0	0	0	0	0	0	0	0	0	0	0	0	0	0	0	1180	0	0	0	0	60	0	0	0	590	0	0	590	0	0	0	0	0	0	0	0	0	0	0	0	0	0
2019	10C296	10	control	C	10C	296	0	0	0	0	0	0	0	0	0	0	0	0	0	0	0	0	710	0	0	0	0	0	0	0	0	75	0	0	37500	0	0	0	0	0	0	0	0	0	0	0	0	0	0
2019	10R296	10	control	R	10R	296	0	0	0	0	0	0	0	0	0	0	0	0	0	0	0	0	960	0	0	0	0	0	0	0	0	630	0	0	0	0	0	0	0	0	0	0	0	0	0	0	0	0	0
2019	11C296	11	growing	C	11C	296	0	0	0	0	0	0	0	0	0	0	0	0	0	0	0	0	290	0	0	0	0	0	0	0	0	663	0	0	63600	0	0	0	0	0	0	19	0	0	0	0	0	0	0
2019	11R296	11	growing	R	11R	296	0	0	0	0	0	0	0	0	0	0	0	11	0	0	0	0	420	0	0	0	0	0	0	0	0	756	0	0	42400	0	0	0	0	0	0	0	0	0	0	0	0	0	0
2019	12C296	12	transition	C	12C	296	0	0	0	0	0	0	0	0	0	0	0	0	0	0	0	0	92	0	0	0	0	0	0	0	0	588	0	0	2120	0	0	0	0	0	0	0	0	0	0	0	0	0	0
2019	12R296	12	transition	R	12R	296	0	0	0	0	0	0	0	0	0	0	0	0	0	0	0	0	420	0	0	0	0	336	0	0	0	784	0	0	1060	0	0	0	0	1	0	0	0	0	0	0	0	0	0
2019	1C310	1	control	C	1C	310	0	0	0	0	0	0	0	0	0	0	0	0	0	0	0	0	31	0	0	0	0	0	0	0	0	0	0	0	25000	0	0	0	0	0	0	0	0	0	0	0	0	0	0
2019	1R310	1	control	R	1R	310	0	0	0	0	0	0	0	0	0	0	0	0	0	0	0	0	220	0	0	0	0	0	0	0	0	215	0	0	600	0	0	0	0	0	0	0	0	0	0	0	0	0	0
2019	2C310	2	dormant	C	2C	310	0	0	0	0	0	0	0	0	0	0	0	0	0	0	0	0	8	0	0	0	0	0	0	0	0	3	0	0	25	0	0	0	0	0	0	0	0	0	0	0	0	0	0
2019	2R310	2	dormant	R	2R	310	0	0	0	0	0	0	0	0	0	0	0	0	0	0	0	0	55	0	0	0	3	0	0	0	0	250	0	0	445	0	0	0	0	0	0	0	0	0	0	0	0	0	0
2019	3C310	3	transition	C	3C	310	0	0	0	0	0	0	0	0	0	0	0	0	0	0	0	0	0	0	0	0	0	0	0	0	0	0	0	0	57000	0	0	0	0	0	0	75	0	0	0	0	0	0	0
2019	3R310	3	transition	R	3R	310	0	0	0	0	0	0	0	0	0	0	0	0	0	0	0	0	0	0	0	0	0	0	0	0	0	0	0	0	200	0	0	0	0	0	0	0	0	0	0	0	0	0	0
2019	4C310	4	growing	C	4C	310	0	0	0	0	0	0	0	0	0	10	0	0	0	0	0	0	120	0	0	0	0	0	0	0	0	0	0	0	52000	0	0	0	0	0	0	0	0	0	0	0	0	0	0
2019	4R310	4	growing	R	4R	310	0	0	0	0	0	0	0	0	0	0	0	0	0	0	0	0	75	0	0	0	0	0	0	0	0	100	0	0	0	0	0	0	0	2	0	0	0	0	0	0	0	0	0
2019	5C310	5	transition	C	5C	310	0	0	0	0	0	0	0	0	0	0	0	0	0	0	0	0	30	0	0	0	0	180	0	0	0	415	0	0	30750	0	0	0	0	0	0	0	0	0	0	0	0	0	0
2019	5R310	5	transition	R	5R	310	0	0	0	0	0	0	0	0	0	0	0	0	0	0	0	0	85	0	0	0	0	0	0	0	0	1005	0	0	800	0	0	0	0	0	0	0	0	0	0	0	0	0	0
2019	6C310	6	growing	C	6C	310	0	0	0	0	0	0	0	0	0	0	0	0	0	0	0	0	30	0	0	0	0	0	0	0	0	250	0	0	25	0	0	0	0	0	0	0	0	0	0	0	0	0	0
2019	6R310	6	growing	R	6R	310	0	0	0	0	0	0	0	0	0	0	0	0	0	0	0	0	80	0	0	0	0	0	0	0	0	460	0	20	120	0	0	0	0	0	0	0	0	0	0	0	0	0	0
2019	7C310	7	dormant	C	7C	310	0	0	0	0	0	0	0	0	0	0	0	0	0	0	0	0	4	0	0	0	0	0	0	0	0	20	0	0	40	0	0	0	0	0	0	0	0	0	0	0	0	0	0
2019	7R310	7	dormant	R	7R	310	0	0	0	1	0	0	0	0	0	0	0	2	0	0	0	0	70	0	0	0	0	24	0	0	0	230	0	0	0	0	0	0	0	0	0	0	0	0	0	0	0	0	0
2019	8C310	8	control	C	8C	310	0	0	0	0	0	0	0	0	0	0	0	3	0	0	0	0	14	0	0	0	0	0	0	0	0	135	0	0	6200	0	0	0	0	0	0	0	0	0	0	0	0	0	0
2019	8R310	8	control	R	8R	310	0	0	0	0	0	0	0	0	0	0	0	0	0	0	0	0	145	0	0	0	0	12	0	0	0	1330	0	0	400	0	0	0	0	14	0	0	0	0	0	0	0	0	0
2019	9C310	9	dormant	C	9C	310	0	0	0	0	0	0	0	0	0	0	0	0	0	0	0	0	140	0	0	0	10	0	0	0	0	340	0	0	140	0	0	0	0	0	0	29	0	0	0	0	0	0	0
2019	9R310	9	dormant	R	9R	310	0	0	0	0	0	0	0	0	0	0	0	0	0	0	0	0	90	0	0	0	0	0	0	0	0	300	0	0	15	0	0	0	0	0	0	0	0	0	0	0	0	0	0
2019	10C310	10	control	C	10C	310	0	0	0	0	0	0	0	0	0	0	0	0	0	0	0	0	60	0	0	0	20	0	0	0	0	80	0	0	220	0	0	0	0	0	0	10	0	0	0	0	0	0	0
2019	10R310	10	control	R	10R	310	0	0	0	0	0	0	0	0	0	0	0	0	0	0	0	0	150	0	0	0	0	0	0	0	0	600	0	0	0	0	0	0	0	0	0	0	1	0	0	0	0	0	0
2019	11C310	11	growing	C	11C	310	0	0	0	0	0	0	0	0	0	0	0	2	0	0	0	0	66	0	0	0	0	0	0	0	0	440	0	0	3	0	0	0	0	0	0	0	0	0	0	0	0	0	0
2019	11R310	11	growing	R	11R	310	0	0	0	0	0	0	0	0	0	0	0	0	0	0	0	0	340	0	0	0	0	96	0	0	0	180	0	0	340	0	0	0	0	0	0	0	0	0	0	0	0	0	0
2019	12C310	12	transition	C	12C	310	0	0	0	0	0	0	0	0	0	0	0	0	0	0	0	0	60	0	0	0	0	48	0	0	0	240	0	0	7	0	0	0	0	0	0	0	0	0	0	0	0	0	0
2019	12R310	12	transition	R	12R	310	0	0	0	0	0	0	0	0	0	0	0	0	0	0	0	0	117	0	0	0	0	684	0	0	0	160	0	0	0	0	0	0	0	0	0	0	0	0	0	0	0	0	0
2019	1C324	1	control	C	1C	324	0	0	0	0	0	0	0	0	0	0	0	0	0	0	0	0	9	0	0	0	3	0	0	0	0	0	0	0	0	0	0	0	0	0	0	0	0	0	0	0	0	0	0
2019	1R324	1	control	R	1R	324	0	0	0	0	0	0	0	0	0	0	0	0	0	0	0	0	65	0	0	0	0	0	0	0	0	23	0	0	0	0	0	0	0	0	0	0	0	0	0	0	0	0	0
2019	2C324	2	dormant	C	2C	324	0	0	0	0	0	0	0	0	0	0	0	0	0	0	0	0	2	0	0	0	0	0	0	0	0	0	0	0	0	0	0	0	0	0	0	0	0	0	0	0	0	0	0
2019	2R324	2	dormant	R	2R	324	0	0	0	0	0	0	0	0	0	0	0	0	0	0	0	0	16	0	0	0	0	0	0	0	0	30	0	0	0	0	0	0	0	0	0	0	0	0	0	0	0	0	0
2019	4C324	4	growing	C	4C	324	0	0	0	0	0	0	0	0	0	0	0	0	0	0	0	0	13	0	0	0	0	0	0	0	0	20	0	0	0	0	0	0	0	0	0	0	0	0	0	0	0	0	0
2019	4R324	4	growing	R	4R	324	0	0	0	0	0	0	0	0	0	0	0	0	0	0	0	0	4	0	0	0	0	0	0	0	0	0	0	0	0	0	0	0	0	0	0	0	0	0	0	0	0	0	0
2019	5C324	5	transition	C	5C	324	0	0	0	0	0	0	0	0	0	0	0	0	0	0	0	0	4	0	0	0	0	0	0	0	0	40	0	0	0	0	0	0	0	0	0	0	0	0	0	0	0	0	0
2019	5R324	5	transition	R	5R	324	0	0	0	0	0	0	0	0	0	0	0	0	0	0	0	0	0	0	0	0	0	0	0	0	0	210	0	0	0	0	0	0	0	0	0	0	0	0	0	0	0	0	0
2019	6C324	6	growing	C	6C	324	0	0	0	0	0	0	0	0	0	0	0	0	0	0	0	0	50	0	0	0	0	0	0	0	0	40	0	0	0	0	0	0	0	0	0	0	0	0	0	0	0	0	0
2019	6R324	6	growing	R	6R	324	0	0	0	0	0	0	0	0	0	0	0	0	0	0	0	0	835	0	0	0	0	0	0	0	0	20	0	0	0	0	0	0	0	0	0	0	0	0	0	0	0	0	0
2019	7R324	7	dormant	R	7R	324	0	0	0	0	0	0	0	0	0	0	0	0	0	0	0	0	22	0	0	0	0	0	0	0	0	20	0	0	0	0	0	0	0	0	0	0	0	0	0	0	0	0	0
2019	8R324	8	control	R	8R	324	0	0	0	0	0	0	0	0	0	0	0	0	0	0	0	0	45	0	0	0	0	0	0	0	0	170	0	0	0	0	0	0	0	0	0	0	0	0	0	0	0	0	0
2019	9C324	9	dormant	C	9C	324	0	0	0	0	0	0	0	0	0	0	0	0	0	0	0	0	176	0	0	0	7	0	0	0	0	62	0	0	0	0	0	0	0	0	0	0	0	0	0	0	0	0	0
2019	9R324	9	dormant	R	9R	324	0	0	0	0	0	0	0	0	0	0	0	0	0	0	0	0	80	0	0	0	0	0	0	0	0	55	0	0	0	0	0	0	0	0	0	0	0	0	0	0	0	0	0
2019	10C324	10	control	C	10C	324	0	0	0	0	0	0	0	0	0	0	0	0	0	0	0	0	57	0	0	0	0	0	0	0	0	20	0	0	0	0	0	0	0	0	0	0	0	0	0	0	0	0	0
2019	10R324	10	control	R	10R	324	0	0	0	0	0	0	0	0	0	0	0	0	0	0	0	0	160	0	0	0	0	0	0	0	0	0	0	0	0	0	0	0	0	0	0	0	1	0	0	0	0	0	0
2019	11C324	11	growing	C	11C	324	0	0	0	0	0	0	0	0	0	0	0	0	0	0	0	0	92	0	0	0	0	0	0	0	0	250	0	0	0	0	0	0	0	0	0	0	0	0	0	0	0	0	0
2019	11R324	11	growing	R	11R	324	0	0	0	0	0	0	0	0	0	0	0	1	0	0	0	0	150	0	0	0	0	0	0	0	0	125	0	0	0	0	0	0	0	0	0	0	0	0	0	0	0	0	0
2019	12C324	12	transition	C	12C	324	0	0	0	0	0	0	0	0	0	0	0	0	0	0	0	0	43	0	0	0	0	12	0	0	0	320	0	0	2	0	0	0	0	0	0	0	0	0	0	0	0	0	0
2019	12R324	12	transition	R	12R	324	0	0	0	0	0	0	0	0	0	0	0	0	0	0	0	0	33	0	0	0	0	60	0	0	0	90	0	0	0	0	0	0	0	0	0	0	0	0	0	0	0	0	0
2020	1C99	1	control	C	1C	99	0	0	0	0	0	0	0	0	0	0	0	0	0	0	0	0	0	0	0	0	0	0	0	0	0	0	0	0	0	0	0	0	0	0	0	0	0	0	0	0	0	0	0
2020	1C113	1	control	C	1C	113	0	0	0	0	2	0	0	0	0	0	0	0	0	0	0	0	0	0	0	0	0	0	0	0	0	0	0	0	0	0	0	0	0	0	0	0	0	0	0	0	0	0	0
2020	1C140	1	control	C	1C	140	0	0	0	0	0	0	0	0	0	0	0	0	0	0	0	0	0	0	0	0	0	0	0	0	0	0	0	0	0	0	0	0	0	0	0	0	0	0	0	0	0	0	0
2020	1C154	1	control	C	1C	154	0	0	0	0	0	0	0	0	0	0	0	0	0	0	0	0	0	0	0	0	15	0	0	0	0	0	0	0	0	0	0	0	0	0	0	0	0	0	0	0	0	0	0
2020	1C168	1	control	C	1C	168	0	0	0	0	0	0	0	24	0	0	0	0	0	0	0	0	0	0	0	0	130	0	0	0	0	0	0	0	0	0	0	0	0	0	0	0	0	0	0	0	0	0	0
2020	1C182	1	control	C	1C	182	0	0	0	0	0	0	0	0	0	0	0	0	0	0	0	0	0	0	0	0	375	0	0	0	0	0	0	0	0	0	0	0	0	0	0	0	0	0	0	0	0	0	0
2020	1C195	1	control	C	1C	195	0	0	0	0	0	0	0	0	0	0	0	0	0	0	0	0	0	0	0	0	240	0	0	0	0	0	0	0	0	0	0	0	0	0	0	15	0	0	0	0	0	0	0
2020	1C213	1	control	C	1C	213	0	0	0	0	0	0	0	0	0	0	0	0	0	0	0	0	0	0	0	0	250	0	0	0	0	0	0	0	0	0	0	0	0	0	0	20	0	0	0	0	0	0	0
2020	1C223	1	control	C	1C	223	0	0	0	0	0	0	0	0	0	0	0	0	0	0	0	0	0	0	0	0	240	0	0	0	0	0	0	0	0	0	0	0	0	0	0	0	0	0	0	0	0	0	0
2020	1C238	1	control	C	1C	238	0	0	0	0	0	0	0	0	0	0	0	0	0	0	0	0	0	0	0	0	600	0	0	0	0	0	0	0	0	0	0	0	0	0	0	48	0	0	0	0	0	0	0
2020	1C252	1	control	C	1C	252	0	0	0	0	0	0	0	0	0	0	0	0	0	0	0	0	0	0	0	0	180	0	0	0	0	0	0	0	0	0	0	0	0	0	0	0	0	0	0	0	0	0	0
2020	1C266	1	control	C	1C	266	0	0	0	0	0	0	0	0	0	0	0	0	0	0	0	0	2	0	0	0	230	0	0	0	0	10	0	0	0	0	0	0	0	0	0	30	0	0	0	0	0	0	0
2020	1C280	1	control	C	1C	280	0	0	0	0	0	0	0	0	0	0	0	0	0	0	0	0	30	0	0	0	15	0	0	0	0	35	0	0	0	0	0	0	0	0	0	18	0	0	0	0	0	0	0
2020	1C295	1	control	C	1C	295	0	0	0	0	0	0	0	0	0	0	0	0	0	0	0	0	56	0	0	0	0	0	0	0	0	20	0	0	16445	0	0	0	0	0	0	1	0	0	0	0	0	0	0
2020	1C309	1	control	C	1C	309	0	0	0	0	0	0	0	0	0	0	0	0	0	0	0	0	13	0	0	0	0	0	0	0	0	0	0	0	483	0	0	0	0	0	0	0	0	0	0	0	0	0	0
2020	1C322	1	control	C	1C	322	0	0	0	0	0	0	0	0	0	0	0	0	0	0	0	0	6	0	0	0	0	0	0	0	0	0	0	0	2401	0	0	0	0	0	0	0	0	0	0	0	0	0	0
2020	1R83	1	control	R	1R	83	0	0	0	0	1	0	0	0	0	0	0	0	1	0	0	0	0	0	0	0	0	0	0	0	0	0	0	0	0	0	0	0	0	0	0	0	0	0	0	0	0	0	0
2020	1R99	1	control	R	1R	99	0	0	0	0	9	0	0	0	0	0	0	0	0	0	0	0	0	0	0	0	0	0	0	0	0	0	0	0	0	0	0	0	0	0	0	0	0	0	0	0	0	0	0
2020	1R113	1	control	R	1R	113	0	0	0	0	3	0	0	0	0	0	0	0	0	0	0	0	0	0	0	0	0	0	0	0	0	0	0	0	0	0	0	0	0	0	0	0	0	0	0	0	0	0	0
2020	1R126	1	control	R	1R	126	0	0	0	0	0	1	0	0	0	0	0	0	4	0	0	0	0	0	0	0	0	0	0	0	0	0	0	0	0	0	0	0	0	0	0	0	0	0	0	0	0	0	0
2020	1R154	1	control	R	1R	154	0	0	0	0	0	0	0	35	0	0	0	0	0	0	0	0	0	0	0	0	25	0	0	0	0	0	0	0	0	0	0	0	0	0	0	0	0	0	0	0	0	0	0
2020	1R168	1	control	R	1R	168	0	0	0	0	0	0	0	0	0	0	0	0	0	0	0	0	0	0	0	0	21	0	0	0	0	0	0	0	0	0	0	0	0	0	0	0	0	0	0	0	0	0	0
2020	1R182	1	control	R	1R	182	0	0	0	0	0	0	0	0	0	0	0	0	0	0	0	0	0	0	0	0	310	0	0	0	0	0	0	0	0	0	0	0	0	0	0	0	0	0	0	0	0	0	0
2020	1R195	1	control	R	1R	195	0	0	0	0	0	0	0	0	0	0	0	0	1	0	0	0	0	0	0	0	370	0	0	0	0	0	0	0	0	0	0	0	0	0	0	3	0	0	0	0	0	0	0
2020	1R213	1	control	R	1R	213	0	0	0	0	0	0	0	0	0	0	0	0	0	0	0	0	0	0	0	0	590	0	0	0	0	0	0	0	0	0	0	0	0	0	0	0	0	0	0	0	0	0	0
2020	1R223	1	control	R	1R	223	0	0	0	0	0	0	0	0	0	0	0	0	2	0	0	0	0	0	0	0	180	0	0	0	0	0	0	0	0	0	0	0	0	0	0	0	0	0	0	0	0	0	0
2020	1R238	1	control	R	1R	238	0	0	0	0	0	0	0	0	0	0	0	0	0	0	0	0	0	0	0	0	605	0	0	0	0	0	0	0	0	0	0	0	0	0	0	35	0	0	0	0	0	0	0
2020	1R252	1	control	R	1R	252	0	0	0	0	0	0	0	0	0	0	0	0	0	0	0	0	0	0	0	0	160	0	0	0	0	0	0	0	0	0	0	0	0	0	0	29	0	0	0	0	0	0	0
2020	1R266	1	control	R	1R	266	0	0	0	0	0	0	0	0	0	0	0	0	0	0	0	0	9	0	0	0	255	0	0	0	0	0	0	0	0	0	0	0	0	0	0	3	0	0	0	0	0	0	0
2020	1R280	1	control	R	1R	280	0	0	0	0	0	0	0	0	0	0	0	0	0	0	0	0	114	0	0	0	90	0	0	0	0	60	0	0	10	0	0	0	0	0	0	12	0	0	0	0	0	0	0
2020	1R295	1	control	R	1R	295	0	0	0	0	0	0	0	0	0	0	0	0	0	0	0	0	702	0	0	0	0	0	0	0	0	120	0	0	4901	0	0	0	0	0	0	0	0	0	0	0	0	0	0
2020	1R309	1	control	R	1R	309	0	0	0	0	0	0	0	0	0	0	0	0	0	0	0	0	63	0	0	0	0	0	0	0	0	8	0	0	483	0	0	0	0	0	0	0	0	0	0	0	0	0	0
2020	1R322	1	control	R	1R	322	0	0	0	0	0	0	0	0	0	0	0	0	0	0	0	0	34	0	0	0	0	0	0	0	0	0	0	0	735	0	0	0	0	0	0	0	0	0	0	0	0	0	0
2020	2C83	2	control	C	2C	83	0	0	0	0	0	0	0	0	0	0	0	0	0	0	0	0	0	0	0	0	0	0	0	0	0	0	0	0	0	0	0	0	0	0	0	0	0	0	0	0	0	0	1
2020	2C99	2	control	C	2C	99	0	0	0	0	0	0	0	0	0	0	0	0	3	0	0	0	0	0	0	0	0	0	0	0	0	0	0	0	0	0	0	0	0	0	0	0	0	0	0	0	0	0	0
2020	2C113	2	control	C	2C	113	0	0	0	0	0	0	0	0	0	0	0	0	0	0	0	0	0	0	0	0	0	0	0	0	0	0	0	0	0	0	0	0	0	0	0	0	0	0	0	0	0	0	0
2020	2C126	2	control	C	2C	126	0	0	0	0	0	0	0	0	0	0	0	0	0	0	0	0	0	0	0	0	0	0	0	0	0	0	0	0	0	0	0	0	0	0	0	0	0	0	0	0	0	0	0
2020	2C140	2	control	C	2C	140	0	0	0	0	0	0	0	0	0	0	0	0	2	0	0	0	0	0	0	0	0	0	0	0	0	0	0	0	0	0	0	0	0	0	0	0	0	0	0	0	0	0	0
2020	2C168	2	control	C	2C	168	0	0	0	0	0	0	0	0	0	0	0	0	0	0	0	0	0	0	0	0	4	0	0	0	0	0	0	0	0	0	0	0	0	0	0	0	0	0	0	0	0	0	0
2020	2C182	2	control	C	2C	182	0	0	0	0	0	0	0	0	0	0	0	0	0	0	0	0	0	0	0	0	60	0	0	0	0	0	0	0	0	0	0	0	0	0	0	0	0	0	0	0	0	0	0
2020	2C195	2	control	C	2C	195	0	0	0	0	0	0	0	0	0	0	0	0	0	0	0	0	0	0	0	0	120	0	0	0	0	0	0	0	0	0	0	0	0	0	0	0	0	0	0	0	0	0	0
2020	2C213	2	control	C	2C	213	0	0	0	0	0	0	0	0	0	0	0	0	0	0	0	0	0	0	0	0	49	0	0	0	0	0	0	0	0	0	14	0	0	0	0	1	0	0	0	0	0	0	0
2020	2C223	2	control	C	2C	223	0	0	0	0	0	0	0	0	0	0	0	0	0	0	0	0	0	0	0	0	70	0	0	0	0	0	0	0	0	0	0	0	0	0	0	3	0	0	0	0	0	0	0
2020	2C238	2	control	C	2C	238	0	0	0	0	0	0	0	0	0	0	0	0	0	0	0	0	0	0	0	0	105	0	0	0	0	0	0	0	0	0	0	0	0	0	0	0	0	0	0	0	0	0	0
2020	2C252	2	control	C	2C	252	0	0	0	0	0	0	0	0	0	0	0	0	3	0	0	0	0	0	0	0	78	0	0	0	0	0	0	0	0	0	0	0	0	0	0	0	0	0	0	0	0	0	0
2020	2C266	2	control	C	2C	266	0	0	0	0	0	0	0	0	0	0	0	0	0	0	0	0	1	0	0	0	95	0	0	0	0	0	0	0	0	0	0	0	0	0	0	2	0	0	0	0	0	0	0
2020	2C280	2	control	C	2C	280	0	0	0	0	0	0	0	0	0	0	0	0	0	0	0	0	8	0	0	0	5	0	0	0	0	0	0	0	0	0	0	0	0	0	0	1	0	0	0	0	0	0	0
2020	2C295	2	control	C	2C	295	0	0	0	0	0	0	0	0	0	0	0	0	0	0	0	0	50	0	0	0	0	0	0	0	0	0	0	0	53040	0	0	0	0	0	0	4	0	0	0	0	0	0	0
2020	2C309	2	control	C	2C	309	0	0	0	0	0	0	0	0	0	0	0	0	0	0	0	0	8	0	0	0	0	0	0	0	0	0	0	0	0	0	0	0	0	0	0	0	0	0	0	0	0	0	0
2020	2C322	2	control	C	2C	322	0	0	0	0	0	0	0	0	0	0	0	0	0	0	0	0	0	0	0	0	0	0	0	0	0	0	0	0	13802	0	0	0	0	0	0	0	0	0	0	0	0	0	0
2020	2R83	2	control	R	2R	83	0	0	0	0	0	0	0	0	0	0	0	0	0	0	0	0	0	0	10	0	0	0	0	0	0	0	0	0	0	0	0	0	0	0	0	0	0	0	0	0	0	0	0
2020	2R99	2	control	R	2R	99	0	0	0	0	0	0	0	0	0	0	0	0	0	0	0	0	0	0	37	0	0	0	0	0	0	0	0	0	0	0	0	0	0	0	0	0	0	0	0	0	0	0	0
2020	2R113	2	control	R	2R	113	0	0	0	0	0	0	0	0	0	0	0	0	0	0	0	0	0	0	21	0	0	0	0	0	0	0	0	0	0	0	0	0	0	0	0	0	0	0	0	0	10	0	0
2020	2R126	2	control	R	2R	126	0	0	0	0	3	0	0	0	0	0	0	0	0	0	0	0	0	0	40	0	0	0	0	0	0	0	0	0	0	0	0	0	0	0	0	0	0	0	0	0	24	0	0
2020	2R154	2	control	R	2R	154	0	0	0	0	0	0	0	0	0	0	0	0	0	0	0	0	0	0	0	0	10	0	0	0	0	0	0	0	0	0	0	0	0	0	0	0	0	0	0	0	0	0	0
2020	2R168	2	control	R	2R	168	0	0	0	0	0	0	0	0	0	0	0	0	1	0	0	0	0	0	0	0	60	0	0	0	0	0	0	0	0	0	0	0	0	0	0	0	0	0	0	0	0	0	0
2020	2R182	2	control	R	2R	182	0	0	0	0	0	0	0	0	0	0	0	0	0	0	0	0	0	0	0	0	63	0	0	0	0	0	0	0	0	0	0	0	0	0	0	0	0	0	0	0	0	0	0
2020	2R195	2	control	R	2R	195	0	0	0	0	0	0	0	0	0	0	0	0	0	0	0	0	0	0	0	0	60	0	0	0	0	0	0	0	0	0	0	0	0	0	0	0	0	0	0	0	0	0	0
2020	2R213	2	control	R	2R	213	0	0	0	0	0	0	0	0	0	0	0	0	0	0	0	0	0	0	0	0	60	0	0	0	0	0	0	0	0	0	33	0	0	0	0	0	0	0	0	0	0	0	0
2020	2R223	2	control	R	2R	223	0	0	0	0	0	0	0	0	0	0	0	0	0	3	0	0	0	0	0	0	80	0	0	0	0	0	0	0	0	0	35	0	0	0	0	0	0	0	0	0	0	0	0
2020	2R238	2	control	R	2R	238	0	0	0	0	0	0	0	0	0	0	0	0	0	1	0	0	0	0	0	0	40	0	0	0	0	0	0	0	0	0	0	0	0	0	0	0	0	0	0	11	0	0	0
2020	2R252	2	control	R	2R	252	0	0	0	0	0	0	0	0	0	0	0	0	0	11	0	0	0	0	0	0	33	0	0	0	0	0	0	0	0	0	0	0	0	0	0	0	0	0	0	0	0	0	0
2020	2R266	2	control	R	2R	266	0	0	0	0	0	0	0	0	0	0	0	0	0	0	0	0	1	0	0	0	25	0	0	0	0	30	0	0	0	0	0	0	0	0	0	0	0	0	0	0	0	0	0
2020	2R280	2	control	R	2R	280	0	0	0	0	0	0	0	0	0	0	40	0	0	0	0	0	9	0	0	0	5	199	0	0	0	55	0	0	0	0	0	0	0	0	0	0	0	0	0	0	0	0	0
2020	2R295	2	control	R	2R	295	0	0	0	0	0	0	0	0	0	0	0	0	0	0	0	0	23	0	0	0	0	12	0	0	0	10	0	0	17340	0	0	0	0	0	0	0	0	0	0	0	0	0	0
2020	2R309	2	control	R	2R	309	0	0	0	0	0	0	0	0	0	0	0	0	0	0	0	0	10	0	0	0	0	0	0	0	0	12	0	0	0	0	0	0	0	0	0	0	0	0	0	0	0	0	0
2020	2R322	2	control	R	2R	322	0	0	0	0	0	0	0	0	0	0	0	0	0	0	0	0	4	0	0	0	0	0	0	0	0	0	0	0	1190	0	0	0	0	0	0	0	0	0	0	0	0	0	0
2020	3C113	3	control	C	3C	113	0	0	0	0	0	0	0	0	0	0	0	0	0	5	0	0	0	0	0	0	0	0	0	0	0	0	0	0	0	0	0	0	0	0	0	0	0	0	0	0	0	0	0
2020	3C126	3	control	C	3C	126	0	0	0	0	0	1	0	0	0	0	0	0	0	0	0	0	0	0	0	0	0	0	0	0	0	0	0	0	0	0	0	0	0	0	0	0	0	0	0	0	0	0	0
2020	3C154	3	control	C	3C	154	0	0	0	0	0	0	0	50	0	0	0	0	0	0	0	0	0	0	0	0	295	0	0	0	0	0	0	0	0	0	0	0	0	0	0	0	0	0	0	0	0	0	0
2020	3C168	3	control	C	3C	168	0	0	0	0	0	0	0	0	0	0	0	0	0	0	0	0	0	0	0	0	14	0	0	0	0	0	0	0	0	0	0	0	0	0	0	0	0	0	320	0	0	0	0
2020	3C182	3	control	C	3C	182	0	0	0	0	0	0	0	0	0	0	0	0	0	0	0	0	0	0	0	0	2050	0	0	0	0	0	0	0	0	0	0	0	0	0	0	0	0	0	0	0	0	0	0
2020	3C195	3	control	C	3C	195	0	0	0	0	0	0	0	14	0	0	0	0	0	0	0	0	0	0	0	0	700	0	0	0	0	0	0	0	0	0	0	0	0	0	0	80	0	0	0	0	0	0	0
2020	3C213	3	control	C	3C	213	0	0	0	0	0	0	0	0	0	0	0	0	0	0	0	0	0	0	0	0	550	0	0	0	0	0	0	0	0	0	0	0	0	0	0	103	0	0	0	0	0	0	0
2020	3C223	3	control	C	3C	223	0	0	0	0	0	0	0	0	0	0	0	0	0	12	0	0	0	0	0	0	1145	0	0	0	0	0	0	0	0	0	0	0	0	0	0	240	0	0	0	0	0	0	0
2020	3C238	3	control	C	3C	238	0	0	0	0	0	0	0	0	0	0	0	0	0	21	0	0	0	0	0	0	1225	0	0	0	0	0	0	0	0	0	0	0	0	0	0	465	0	0	0	0	0	0	0
2020	3C252	3	control	C	3C	252	0	0	0	0	0	0	0	0	0	0	0	0	0	0	0	0	0	0	0	0	255	0	0	0	0	0	0	0	0	0	1	0	0	0	0	290	0	0	0	0	0	0	0
2020	3C266	3	control	C	3C	266	0	0	0	0	0	0	0	0	0	0	0	0	0	9	0	0	0	0	0	0	410	0	0	0	0	10	0	0	0	0	0	0	0	0	0	285	0	0	0	0	0	0	0
2020	3C280	3	control	C	3C	280	0	0	0	0	0	0	0	0	0	0	0	0	0	0	0	0	3	0	0	0	19	0	0	0	0	31	0	0	33792	0	0	0	0	0	0	28	0	0	0	0	0	0	0
2020	3C295	3	control	C	3C	295	0	0	0	0	0	0	0	0	0	0	0	0	0	0	0	0	12.5	0	0	0	0	0	0	0	0	65	0	0	179725	0	0	0	0	0	0	10	0	0	0	0	0	0	0
2020	3C309	3	control	C	3C	309	0	0	0	0	0	0	0	0	0	0	0	0	0	0	0	0	0	0	0	0	0	0	0	0	0	0	0	0	90000	0	0	0	0	0	0	0	0	0	0	0	0	0	0
2020	3C322	3	control	C	3C	322	0	0	0	0	0	0	0	0	0	0	0	0	0	0	0	0	13	0	0	0	0	0	0	0	0	13	0	0	1530	0	0	0	0	0	0	0	0	0	0	0	0	0	0
2020	3R83	3	control	R	3R	83	0	0	0	0	0	0	0	0	0	0	0	0	0	0	0	0	0	0	0	0	0	0	0	0	0	0	0	0	0	0	0	0	0	0	0	0	0	0	0	0	0	0	0
2020	3R99	3	control	R	3R	99	0	0	0	0	12	0	0	0	0	0	0	0	0	0	0	0	0	0	0	0	0	0	0	0	0	0	0	0	0	0	0	0	0	0	0	0	0	0	0	0	0	0	0
2020	3R113	3	control	R	3R	113	0	0	0	0	12	0	0	0	0	0	0	0	0	0	0	0	0	0	0	0	0	0	0	0	0	0	0	0	0	0	0	0	0	0	0	0	0	0	0	0	0	0	0
2020	3R126	3	control	R	3R	126	0	0	0	0	0	3	0	0	0	0	0	0	0	0	0	0	0	0	0	0	0	0	0	0	0	0	0	0	0	0	0	0	0	0	0	0	0	0	0	0	0	0	0
2020	3R154	3	control	R	3R	154	0	0	0	0	0	0	0	0	0	0	0	0	0	0	0	0	0	0	0	0	54	0	0	0	0	0	0	0	0	0	0	0	0	0	0	0	0	0	0	0	0	0	0
2020	3R168	3	control	R	3R	168	0	0	0	0	0	0	0	0	0	0	0	0	0	0	0	0	0	0	0	0	68	0	0	0	0	0	0	0	0	0	0	0	0	0	0	0	0	0	0	0	0	0	0
2020	3R182	3	control	R	3R	182	0	0	0	0	0	0	0	0	0	0	0	0	0	0	0	0	0	0	0	0	280	0	0	0	0	0	0	0	0	0	0	0	0	0	0	0	0	0	0	0	0	0	0
2020	3R195	3	control	R	3R	195	0	0	0	0	0	0	0	0	0	0	0	0	0	0	0	0	0	0	0	0	185	0	0	0	0	0	0	0	0	0	0	0	0	0	0	8	0	0	0	0	0	0	0
2020	3R213	3	control	R	3R	213	0	0	0	0	0	0	0	0	0	0	0	0	0	0	0	0	0	0	0	0	70	0	0	0	0	0	0	0	0	0	0	0	0	0	0	3	0	0	0	0	0	0	0
2020	3R223	3	control	R	3R	223	0	0	0	0	0	0	0	0	0	0	0	0	0	0	0	0	0	0	0	0	320	0	0	0	0	0	0	0	0	0	0	0	0	0	0	13	0	0	0	0	0	0	0
2020	3R238	3	control	R	3R	238	0	0	0	0	0	0	0	0	0	0	0	0	0	0	0	0	0	0	0	0	405	0	0	0	0	0	0	0	0	0	0	0	0	0	0	48	0	0	0	0	0	0	0
2020	3R252	3	control	R	3R	252	0	0	0	0	0	0	0	0	0	0	0	0	0	0	0	0	0	0	0	0	210	0	0	0	0	0	0	0	0	0	0	0	0	0	0	35	0	0	0	0	0	0	0
2020	3R266	3	control	R	3R	266	0	0	0	0	0	0	0	0	0	0	0	0	0	0	0	0	0	0	0	2	130	0	0	0	0	0	0	0	0	0	0	0	0	0	0	30	0	0	0	0	0	0	0
2020	3R280	3	control	R	3R	280	0	0	0	0	0	0	0	0	0	0	0	0	0	0	0	0	0	0	0	0	0	0	0	0	0	0	0	0	10560	0	0	0	0	0	0	21	0	0	0	0	0	0	0
2020	3R295	3	control	R	3R	295	0	0	0	0	0	0	0	0	0	0	0	0	0	0	0	0	0	0	0	0	0	0	0	0	0	25	0	0	23872	0	0	0	0	0	0	15	0	0	0	0	0	0	0
2020	3R309	3	control	R	3R	309	0	0	0	0	0	0	0	0	0	0	0	0	0	0	0	0	0	0	0	0	0	0	0	0	0	0	0	0	8052	0	0	0	0	0	0	0	0	0	0	0	0	0	0
2020	3R322	3	control	R	3R	322	0	0	0	0	0	0	0	0	0	0	0	0	0	0	0	0	0	0	0	0	0	0	0	0	0	0	0	0	255	0	0	0	0	0	0	0	0	0	0	0	0	0	0
2020	4C69	4	control	C	4C	69	0	0	0	0	0	0	0	0	0	0	0	0	0	0	0	0	0	0	0	0	0	0	0	0	0	0	0	0	0	0	0	0	0	0	0	0	0	0	0	0	0	0	4
2020	4C83	4	control	C	4C	83	0	0	0	0	0	0	0	0	0	0	0	0	0	0	0	0	0	0	0	0	0	0	0	0	0	0	0	0	0	0	0	0	0	0	0	0	0	0	0	0	0	0	15
2020	4C99	4	control	C	4C	99	0	0	0	0	0	0	0	0	0	0	0	0	0	0	0	0	0	0	0	0	0	0	0	0	0	0	0	0	0	0	0	0	0	0	0	0	0	0	0	0	0	0	0
2020	4C113	4	control	C	4C	113	0	0	0	0	0	0	0	0	0	0	0	0	0	0	0	0	0	0	0	0	0	0	0	0	0	0	0	0	0	0	0	0	0	0	0	0	0	0	0	0	0	0	0
2020	4C126	4	control	C	4C	126	0	0	0	0	0	0	0	0	0	0	0	0	0	0	0	0	0	0	0	0	0	0	0	0	0	0	0	0	0	0	0	0	0	0	0	0	0	0	0	0	0	0	1
2020	4C140	4	control	C	4C	140	0	0	0	0	0	0	0	0	0	0	0	0	0	0	0	0	0	0	0	0	0	0	0	0	0	0	0	0	0	0	0	0	0	0	0	0	0	0	0	0	27	0	0
2020	4C154	4	control	C	4C	154	0	0	0	0	0	0	0	405	0	0	0	0	0	0	0	0	0	0	0	0	4	0	0	0	0	0	0	0	0	0	0	0	0	0	0	0	0	0	0	0	8	0	0
2020	4C168	4	control	C	4C	168	0	0	0	0	0	0	0	285	0	0	0	0	0	0	0	0	0	0	0	0	120	0	0	0	0	0	0	0	0	0	0	0	0	0	0	0	0	0	0	0	0	0	0
2020	4C182	4	control	C	4C	182	0	0	0	0	0	0	0	0	0	0	0	0	0	0	0	0	0	0	0	0	600	0	0	0	0	0	0	0	0	0	0	0	0	0	0	0	0	0	0	0	0	0	0
2020	4C195	4	control	C	4C	195	0	0	0	0	0	0	0	0	0	0	0	0	0	0	0	0	0	0	0	0	120	0	0	0	0	0	0	0	0	0	0	0	0	0	0	0	0	0	0	0	0	0	0
2020	4C213	4	control	C	4C	213	0	0	0	0	0	0	0	0	0	0	0	0	0	0	0	0	0	0	0	0	280	0	0	0	0	0	0	0	0	0	0	0	0	0	0	0	0	0	0	0	0	0	0
2020	4C223	4	control	C	4C	223	0	0	0	0	0	0	0	0	0	1	0	0	0	0	0	0	0	0	0	0	190	0	0	0	0	0	0	0	0	0	0	0	0	0	0	0	0	0	0	0	0	0	0
2020	4C238	4	control	C	4C	238	0	0	0	0	0	0	0	0	0	6	0	0	0	0	0	0	0	0	0	0	116	0	0	0	0	0	0	0	0	0	0	0	0	0	0	0	0	0	0	0	0	0	0
2020	4C252	4	control	C	4C	252	0	0	0	0	0	0	0	0	0	183	0	0	0	0	0	0	0	0	0	0	25	0	0	0	0	0	0	0	0	0	0	0	0	0	0	0	0	0	0	0	0	0	0
2020	4C266	4	control	C	4C	266	0	0	0	0	0	0	0	0	0	26	25	0	0	0	0	0	5	0	0	0	5	0	0	0	0	13	0	0	0	0	0	0	0	0	0	0	0	0	0	0	0	0	0
2020	4C280	4	control	C	4C	280	0	0	0	0	0	0	0	0	0	41	0	0	0	0	0	0	59	0	0	0	0	112	0	0	0	7	0	0	4928	0	0	0	0	0	0	0	0	0	0	0	0	0	0
2020	4C295	4	control	C	4C	295	0	0	0	0	0	0	0	0	0	22	0	0	0	0	0	0	24	0	0	0	0	1	0	0	0	38	0	0	4536	0	0	0	0	0	0	0	6	0	0	0	0	0	0
2020	4C309	4	control	C	4C	309	0	0	0	0	0	0	0	0	0	0	0	0	0	0	0	0	55	0	0	0	0	0	0	0	0	0	0	0	80360	0	0	0	0	0	0	0	0	0	0	0	0	0	0
2020	4C322	4	control	C	4C	322	0	0	0	0	0	0	0	0	0	5	0	0	0	0	0	0	15	0	0	0	0	0	0	0	0	0	0	0	0	0	0	0	0	0	0	0	0	0	0	0	0	0	0
2020	4R83	4	control	R	4R	83	0	0	0	0	0	0	0	0	0	0	0	0	0	0	0	0	0	0	0	0	0	0	0	0	0	0	0	0	0	0	0	0	0	0	0	0	0	0	0	0	0	0	0
2020	4R99	4	control	R	4R	99	0	0	0	0	0	0	0	0	0	0	0	0	0	0	0	0	0	0	0	0	0	0	0	0	0	0	0	0	0	0	0	0	0	0	0	0	0	0	0	0	56	0	0
2020	4R113	4	control	R	4R	113	0	0	0	0	0	0	0	0	0	0	0	0	0	0	0	0	0	0	0	0	0	0	0	0	0	0	0	0	0	0	0	0	0	0	0	0	0	0	0	0	15	0	0
2020	4R126	4	control	R	4R	126	0	0	0	0	0	0	0	0	0	0	0	0	0	0	0	0	0	0	0	0	0	0	0	0	0	0	0	0	0	0	0	0	0	0	0	0	0	0	0	0	50	0	0
2020	4R140	4	control	R	4R	140	0	0	0	0	0	0	0	0	0	0	0	0	0	0	0	0	0	0	0	0	0	0	0	0	0	0	0	0	0	0	0	0	0	0	0	0	0	0	0	0	165	0	0
2020	4R154	4	control	R	4R	154	0	0	0	0	0	0	0	150	0	0	0	0	0	0	0	0	0	0	0	0	0	0	0	0	0	0	0	0	0	0	0	0	0	0	0	0	0	0	0	0	51	0	0
2020	4R168	4	control	R	4R	168	0	0	0	0	0	0	0	135	0	0	0	0	0	0	0	0	0	0	0	0	0	0	0	0	0	0	0	0	0	0	0	0	0	0	0	0	0	0	0	0	0	0	0
2020	4R182	4	control	R	4R	182	0	0	0	0	0	0	0	60	0	0	0	0	0	0	0	0	0	0	0	0	60	0	0	0	0	0	0	0	0	0	0	0	0	0	0	0	0	0	0	0	0	0	0
2020	4R195	4	control	R	4R	195	0	0	0	0	0	0	0	42	0	0	0	0	0	0	0	0	0	0	0	0	50	0	0	0	0	0	0	0	0	0	0	0	0	0	0	0	0	0	0	0	1	0	0
2020	4R213	4	control	R	4R	213	0	0	0	0	0	0	0	0	0	0	0	0	0	0	0	0	0	0	0	0	44	0	0	0	0	0	0	0	0	0	0	0	0	0	0	0	0	0	0	0	0	0	0
2020	4R223	4	control	R	4R	223	0	0	0	0	0	0	0	0	0	0	0	0	0	0	0	0	0	0	0	0	60	0	0	0	0	0	0	0	0	0	0	0	0	0	0	0	0	0	0	0	0	0	0
2020	4R238	4	control	R	4R	238	0	0	0	0	0	0	0	0	0	0	0	0	0	0	0	0	0	0	0	0	20	0	0	0	0	0	0	0	0	0	0	0	0	1	0	0	0	0	0	0	0	0	0
2020	4R252	4	control	R	4R	252	0	0	0	0	0	0	0	0	0	6	0	0	0	0	0	0	0	0	0	0	45	0	0	0	0	0	0	0	0	0	0	0	0	5	0	0	0	0	0	0	0	0	0
2020	4R266	4	control	R	4R	266	0	0	0	0	0	0	0	0	0	5	0	0	0	0	0	0	0	0	0	0	48	0	0	0	0	0	0	0	0	0	0	0	0	3	0	0	0	0	0	0	0	0	0
2020	4R280	4	control	R	4R	280	0	0	0	0	0	0	0	0	0	0	0	0	0	0	0	0	7	0	0	0	0	0	0	0	0	15	0	0	0	0	0	0	0	1	0	0	0	0	0	0	0	0	0
2020	4R295	4	control	R	4R	295	0	0	0	2	0	0	0	0	0	0	0	0	0	0	0	0	25	0	0	0	0	0	0	0	0	8	0	0	168	0	0	0	0	4	0	0	0	0	0	0	0	0	0
2020	4R309	4	control	R	4R	309	0	0	0	0	0	0	0	0	0	0	0	0	0	0	0	0	5	0	0	0	0	0	0	0	0	0	0	0	100	0	0	0	0	6	0	0	0	0	0	0	0	0	0
2020	4R322	4	control	R	4R	322	0	0	0	0	0	0	0	0	0	0	0	0	0	0	0	0	0	0	0	0	0	0	0	0	0	0	0	0	200	0	0	0	0	0	0	0	0	0	0	0	0	0	0
2020	5C83	5	control	C	5C	83	0	0	0	0	0	0	0	0	0	0	0	0	0	0	0	0	0	0	0	0	0	0	0	0	0	0	0	0	0	0	0	0	0	0	0	0	0	0	0	0	0	0	0
2020	5C99	5	control	C	5C	99	0	0	0	0	0	0	0	0	0	0	0	0	0	0	0	0	0	0	0	0	0	0	0	0	0	0	0	0	0	0	0	0	0	0	0	0	0	0	0	0	0	0	0
2020	5C113	5	control	C	5C	113	0	0	0	0	0	0	0	0	0	0	0	0	0	0	0	0	0	0	0	0	0	0	0	0	0	0	0	0	0	0	0	0	0	0	0	0	0	0	0	0	0	0	0
2020	5C126	5	control	C	5C	126	0	0	0	0	0	0	0	0	0	0	0	0	0	0	0	0	0	0	0	0	0	0	0	0	0	0	0	0	0	0	0	0	0	0	0	0	0	0	0	0	0	0	0
2020	5C154	5	control	C	5C	154	0	0	0	0	0	0	0	855	0	0	0	0	0	0	0	0	0	0	0	0	0	0	0	0	0	0	0	0	0	0	0	0	0	0	0	0	0	0	0	0	0	0	0
2020	5C168	5	control	C	5C	168	0	0	0	0	0	0	0	15	0	0	0	0	0	0	0	0	0	0	0	0	0	0	0	0	0	0	0	0	0	0	0	0	0	0	0	0	0	0	25	0	0	0	0
2020	5C182	5	control	C	5C	182	0	0	0	0	0	0	0	240	0	0	0	0	0	0	0	0	0	0	0	0	0	0	0	0	0	0	0	0	0	0	0	0	0	0	0	0	0	0	0	0	0	0	0
2020	5C195	5	control	C	5C	195	0	0	0	0	0	0	0	84	0	0	0	0	0	0	0	0	0	0	0	0	0	0	0	0	0	0	0	0	0	0	0	0	0	0	0	0	0	0	0	0	0	0	0
2020	5C266	5	control	C	5C	266	0	0	0	0	0	0	0	0	0	0	0	0	0	0	0	0	0	0	0	0	0	0	0	0	0	28	0	0	0	0	0	0	0	0	0	0	0	0	0	0	0	0	0
2020	5C280	5	control	C	5C	280	0	0	0	0	0	0	0	0	0	0	15	0	0	0	0	0	0	0	0	0	0	28	0	0	0	41	0	0	19712	0	0	0	0	0	0	0	0	0	0	0	0	0	0
2020	5C295	5	control	C	5C	295	0	0	0	0	0	0	0	0	0	0	0	0	0	0	0	0	0	0	0	0	0	0	0	0	0	108	0	0	14784	0	0	0	0	0	0	0	0	0	0	0	0	0	0
2020	5C309	5	control	C	5C	309	0	0	0	0	0	0	0	0	0	0	0	0	0	0	0	0	10	0	0	0	0	0	0	0	0	0	0	0	35380	0	0	0	0	0	0	0	0	0	0	0	0	0	0
2020	5C322	5	control	C	5C	322	0	0	0	0	0	0	0	0	0	0	0	0	0	0	0	0	0	0	0	0	0	0	0	0	0	0	0	0	864	0	0	0	0	0	0	0	0	0	0	0	0	0	0
2020	5R69	5	control	R	5R	69	0	0	0	0	0	0	0	0	0	0	0	0	0	0	0	0	0	0	0	0	0	0	0	0	0	0	0	0	0	0	0	0	0	0	0	0	0	0	0	0	0	0	9
2020	5R83	5	control	R	5R	83	0	0	0	0	0	0	0	0	0	0	0	0	0	0	0	0	0	0	0	0	0	0	0	0	0	0	0	0	0	0	0	0	0	0	0	0	0	0	0	0	0	0	8
2020	5R99	5	control	R	5R	99	0	0	0	0	0	0	0	0	0	0	0	0	0	0	0	0	0	0	0	0	0	0	0	0	0	0	0	0	0	0	0	0	8	0	0	0	0	0	0	0	0	0	0
2020	5R113	5	control	R	5R	113	0	0	0	0	0	0	0	0	0	0	0	0	0	0	0	0	0	0	0	0	0	0	0	0	0	0	0	0	0	0	0	0	11	0	0	0	0	0	0	0	7	0	8
2020	5R126	5	control	R	5R	126	0	0	0	0	0	0	0	0	0	0	0	0	0	0	0	0	0	0	0	0	0	0	0	0	0	0	0	0	0	0	0	0	5	0	0	0	0	0	0	0	56	0	0
2020	5R140	5	control	R	5R	140	0	0	0	0	0	0	0	0	0	0	0	0	0	0	0	0	0	0	0	0	0	0	0	0	0	0	0	0	0	0	0	0	0	0	0	0	0	0	0	0	144	0	0
2020	5R154	5	control	R	5R	154	0	0	0	0	0	0	0	705	0	0	0	0	0	0	0	0	0	0	0	0	26	0	0	0	0	0	0	0	0	0	0	0	0	0	0	0	0	0	0	0	49	0	0
2020	5R168	5	control	R	5R	168	0	0	0	0	0	0	0	630	0	0	0	0	0	0	0	0	0	0	0	0	260	0	0	0	0	0	0	0	0	0	0	0	0	0	0	0	0	0	0	0	2	0	0
2020	5R182	5	control	R	5R	182	0	0	0	0	0	0	0	108	0	0	0	0	0	0	0	0	0	0	0	0	1020	0	0	0	0	0	0	0	0	0	0	0	0	0	0	0	0	0	0	0	0	0	0
2020	5R195	5	control	R	5R	195	0	0	0	0	0	0	0	0	0	0	0	0	0	0	0	0	0	0	0	0	1320	0	0	0	0	0	0	0	0	0	0	0	0	0	0	0	0	0	0	0	0	0	0
2020	5R213	5	control	R	5R	213	0	0	0	0	0	0	0	0	0	0	0	0	0	0	0	0	0	0	0	0	2790	0	0	0	0	0	0	0	0	0	0	0	0	0	0	0	0	0	0	0	0	0	0
2020	5R223	5	control	R	5R	223	0	0	0	0	0	0	0	0	0	0	0	0	0	0	0	0	0	0	0	0	270	0	0	0	0	0	0	0	0	0	0	0	0	0	0	0	0	0	0	0	0	0	0
2020	5R238	5	control	R	5R	238	0	0	0	0	0	0	0	0	0	0	0	0	0	0	0	0	0	0	0	0	277	0	0	0	0	0	0	0	0	0	0	0	0	0	0	0	0	0	0	0	0	0	0
2020	5R252	5	control	R	5R	252	0	0	0	0	0	0	0	0	0	0	0	0	0	0	0	0	0	0	0	0	1750	0	0	0	0	0	0	0	0	0	0	0	0	0	0	0	1	0	0	0	0	0	0
2020	5R266	5	control	R	5R	266	0	0	0	0	0	0	0	0	0	0	0	0	0	0	0	0	0	0	0	0	600	130	0	0	0	45	0	0	0	0	0	0	0	8	0	0	0	0	0	0	0	0	0
2020	5R280	5	control	R	5R	280	0	0	0	0	0	0	0	0	0	0	0	0	0	0	0	0	84	0	0	0	20	1456	0	0	0	240	0	0	0	0	0	0	0	0	0	0	0	0	0	0	0	0	0
2020	5R295	5	control	R	5R	295	0	0	0	0	0	0	0	0	0	0	0	0	0	0	0	0	250	0	0	0	0	9	0	0	0	242	0	0	7728	0	0	0	0	0	0	0	0	0	0	0	0	0	0
2020	5R309	5	control	R	5R	309	0	0	0	0	0	0	0	0	0	0	0	0	0	0	0	0	205	0	0	0	0	0	0	0	0	120	0	0	8700	0	0	0	0	0	0	0	0	0	0	0	0	0	0
2020	5R322	5	control	R	5R	322	0	0	0	0	0	0	0	0	0	0	0	0	0	0	0	0	43	0	0	0	0	0	0	0	0	10	0	0	1440	0	0	0	0	0	0	0	0	0	0	0	0	0	0
2020	6C69	6	control	C	6C	69	0	0	0	0	0	0	0	0	0	0	0	0	0	0	0	0	0	0	0	0	0	0	0	0	0	0	0	0	0	0	0	0	0	0	0	0	0	0	0	0	0	0	4
2020	6C99	6	control	C	6C	99	0	0	0	0	15	0	0	0	0	0	0	0	2	0	0	0	0	0	0	0	0	0	0	0	0	0	0	0	0	0	0	0	12	0	0	0	0	0	0	0	0	0	0
2020	6C113	6	control	C	6C	113	0	0	0	0	3	0	0	0	0	0	0	0	0	0	0	0	0	0	0	0	0	0	0	0	0	0	0	0	0	0	0	0	0	0	0	0	0	0	0	0	0	0	0
2020	6C126	6	control	C	6C	126	0	0	0	0	0	0	0	0	0	0	0	0	0	0	0	0	0	1	0	0	0	0	0	0	0	0	0	0	0	0	0	0	6	0	0	0	0	0	0	0	0	0	0
2020	6C140	6	control	C	6C	140	0	0	0	0	0	0	0	0	0	0	0	0	0	0	0	0	0	0	0	0	0	0	0	0	11	0	0	0	0	0	0	0	0	0	0	0	0	0	0	0	0	0	0
2020	6C154	6	control	C	6C	154	0	0	0	0	0	0	0	0	0	0	0	0	0	0	0	0	0	0	0	0	310	0	0	0	10	0	0	0	0	0	0	0	0	0	0	0	0	0	0	0	0	0	0
2020	6C168	6	control	C	6C	168	0	0	0	0	0	0	0	0	0	0	0	0	0	0	0	0	0	0	0	0	460	0	0	0	105	0	0	0	0	0	0	0	0	0	0	0	0	0	0	0	0	0	0
2020	6C182	6	control	C	6C	182	0	0	0	0	0	0	0	0	0	0	0	0	0	0	0	0	0	0	0	0	2000	0	0	0	0	0	0	0	0	0	0	0	0	0	0	0	0	0	0	0	0	0	0
2020	6C195	6	control	C	6C	195	0	0	0	0	0	0	0	0	0	0	0	0	0	0	0	0	0	0	0	0	1350	0	0	0	0	0	0	0	0	0	0	0	0	0	0	0	0	0	0	0	0	0	0
2020	6C213	6	control	C	6C	213	0	0	0	0	0	0	0	0	0	0	0	0	0	0	0	0	0	0	0	0	1243	0	0	0	0	0	0	0	0	0	0	0	0	0	0	0	0	0	0	0	0	0	0
2020	6C223	6	control	C	6C	223	0	0	0	0	0	0	0	0	0	0	0	0	0	0	0	0	0	0	0	0	2150	0	0	0	0	0	0	0	0	0	0	0	0	0	0	0	0	0	0	0	0	0	0
2020	6C238	6	control	C	6C	238	0	0	0	0	0	0	0	0	0	0	0	0	0	1	0	0	0	0	0	0	500	0	0	0	0	0	0	0	0	0	0	0	0	0	0	0	0	0	0	0	0	0	0
2020	6C252	6	control	C	6C	252	0	0	0	0	0	0	0	0	0	0	0	0	0	0	0	0	0	0	0	0	370	0	0	0	0	0	0	0	0	0	0	0	0	0	0	0	0	0	0	0	0	0	0
2020	6C266	6	control	C	6C	266	0	0	0	0	0	0	0	0	0	0	0	0	0	0	0	0	1	0	0	0	1400	0	0	0	0	150	0	0	0	0	0	0	0	0	0	0	0	0	0	0	0	0	0
2020	6C280	6	control	C	6C	280	0	0	0	0	0	0	0	0	0	0	0	0	0	0	0	0	70	0	0	0	50	0	0	0	0	750	0	0	0	0	0	0	0	0	0	5	0	0	0	0	0	0	0
2020	6C295	6	control	C	6C	295	0	0	0	0	0	0	0	0	0	0	0	0	0	0	0	0	566	0	0	0	0	0	0	0	0	875	0	0	57620	0	0	0	0	0	0	0	0	0	0	0	0	0	0
2020	6C309	6	control	C	6C	309	0	0	0	0	0	0	0	0	0	0	0	0	0	0	0	0	28	0	0	0	0	0	0	0	0	471	0	0	4650	0	0	0	0	0	0	0	0	0	0	0	0	0	0
2020	6C322	6	control	C	6C	322	0	0	0	0	0	0	0	0	0	0	0	0	0	0	0	0	60	0	0	0	0	0	0	0	0	125	0	0	11250	0	0	0	0	0	0	0	0	0	0	0	0	0	0
2020	6R83	6	control	R	6R	83	0	0	0	0	0	0	0	0	0	0	0	0	0	0	0	0	0	0	0	0	0	0	0	0	0	0	0	0	0	0	0	0	0	0	0	0	0	0	0	0	0	0	0
2020	6R126	6	control	R	6R	126	0	0	0	0	0	0	0	0	0	0	0	0	0	0	0	0	0	0	0	0	0	0	0	0	0	0	0	0	0	0	0	0	18	0	0	0	0	0	0	0	0	0	0
2020	6R140	6	control	R	6R	140	0	0	0	0	0	0	0	0	0	0	0	0	0	0	0	0	0	0	0	0	0	0	0	0	0	0	0	0	0	0	0	0	0	0	0	0	0	0	0	0	0	0	0
2020	6R154	6	control	R	6R	154	0	0	0	0	0	0	0	0	0	0	0	0	0	0	0	0	0	0	0	0	37	0	0	0	0	0	0	0	0	0	0	0	0	0	0	0	0	0	0	0	0	0	0
2020	6R168	6	control	R	6R	168	0	0	0	0	0	0	0	0	0	0	0	0	0	0	0	0	0	0	0	0	366	0	0	0	0	0	0	0	0	0	0	0	0	0	0	0	0	0	0	0	0	0	0
2020	6R182	6	control	R	6R	182	0	0	0	0	0	0	0	0	0	0	0	0	0	0	0	0	0	0	0	0	470	0	0	0	0	0	0	0	0	0	0	0	0	0	0	0	0	0	0	0	0	0	0
2020	6R195	6	control	R	6R	195	0	0	0	0	0	0	0	0	0	0	0	0	0	0	0	0	0	0	0	0	625	0	0	0	0	0	0	0	0	0	0	0	0	0	0	0	0	0	0	0	0	0	0
2020	6R213	6	control	R	6R	213	0	0	0	0	0	0	0	0	0	0	0	0	0	0	0	0	0	0	0	0	908	0	0	0	0	0	0	0	0	0	0	0	0	0	0	7	0	0	0	0	0	0	0
2020	6R223	6	control	R	6R	223	0	0	0	0	0	0	0	0	0	0	0	0	0	0	0	0	0	0	0	0	695	0	0	0	0	0	0	0	0	0	0	0	0	0	0	46	0	0	0	0	0	0	0
2020	6R238	6	control	R	6R	238	0	0	0	0	0	0	0	0	0	0	0	0	0	0	0	0	0	0	0	0	375	0	0	0	0	0	0	0	0	0	1	0	0	0	0	0	0	0	0	0	0	0	0
2020	6R252	6	control	R	6R	252	0	0	0	0	0	0	0	0	0	0	0	0	0	0	0	0	0	0	0	0	231	0	0	0	0	0	0	0	0	0	0	0	0	0	0	0	0	0	0	0	0	0	0
2020	6R266	6	control	R	6R	266	0	0	0	0	0	0	0	0	0	0	0	0	0	0	0	0	7	0	0	0	900	0	0	0	0	106	0	0	0	0	0	0	0	0	0	0	0	0	0	0	0	0	0
2020	6R280	6	control	R	6R	280	0	0	0	0	0	0	0	0	0	0	0	0	0	0	0	0	132	0	0	0	110	0	0	0	0	260	0	0	0	0	0	0	0	0	0	0	0	0	0	0	0	0	0
2020	6R295	6	control	R	6R	295	0	0	0	0	0	0	0	0	0	0	0	0	0	0	0	0	915	0	0	0	0	0	0	0	0	120	0	0	11390	0	0	0	0	0	0	10	0	0	0	0	0	0	0
2020	6R309	6	control	R	6R	309	0	0	0	0	0	0	0	0	0	0	0	0	0	0	0	0	62	0	0	0	0	0	0	0	0	0	0	0	2790	0	0	0	0	0	0	0	0	0	0	0	0	0	0
2020	6R322	6	control	R	6R	322	0	0	0	0	0	0	0	0	0	0	0	0	0	0	0	0	20	0	0	0	0	0	0	0	0	0	0	0	15750	0	0	0	0	0	0	0	0	0	0	0	0	0	0
2020	7C83	7	control	C	7C	83	0	0	0	0	0	0	0	0	0	0	0	0	0	0	0	0	0	0	0	0	0	0	0	0	0	0	0	0	0	0	0	0	0	0	0	0	0	0	0	0	0	0	3
2020	7C99	7	control	C	7C	99	0	0	0	0	5	0	0	0	0	0	0	0	0	0	0	0	0	0	56	0	0	0	0	0	0	0	0	0	0	0	0	0	0	0	0	0	0	0	0	0	0	0	0
2020	7C113	7	control	C	7C	113	0	0	0	0	0	9	0	0	0	0	0	0	0	0	0	0	0	0	25	0	0	0	0	0	0	0	0	0	0	0	0	0	0	0	0	0	0	0	0	0	0	0	0
2020	7C126	7	control	C	7C	126	0	0	0	0	0	3	0	0	0	0	0	0	0	11	0	0	0	0	20	0	0	0	0	0	0	0	0	0	0	0	0	0	0	0	0	0	0	0	0	0	0	0	0
2020	7C140	7	control	C	7C	140	0	0	0	0	0	0	0	0	0	0	0	0	0	5	0	0	0	0	0	0	3	0	0	0	0	0	0	0	0	0	0	0	0	0	0	0	0	0	0	0	0	0	0
2020	7C154	7	control	C	7C	154	0	0	0	0	0	0	0	0	0	0	0	0	0	0	0	0	0	0	0	0	105	0	0	0	0	0	0	0	0	0	0	0	0	0	0	24	0	0	0	0	0	0	0
2020	7C168	7	control	C	7C	168	0	0	0	0	0	0	0	0	0	0	0	0	0	6	0	0	0	0	0	0	650	0	0	0	0	0	0	0	0	0	0	0	0	0	0	0	0	0	10	0	0	0	0
2020	7C182	7	control	C	7C	182	0	0	0	0	0	0	0	0	0	0	0	0	0	0	0	0	0	0	0	0	1560	0	0	0	0	0	0	0	0	0	0	0	0	0	0	1	0	0	0	0	0	0	0
2020	7C195	7	control	C	7C	195	0	0	0	0	0	0	0	0	0	0	0	0	0	6	0	0	0	0	0	0	840	0	0	0	0	0	0	0	0	0	0	0	0	0	0	71	0	0	0	0	0	0	0
2020	7C213	7	control	C	7C	213	0	0	0	0	0	0	0	0	0	0	0	0	0	2	0	0	0	0	0	0	710	0	0	0	0	0	0	0	0	0	0	0	0	0	0	220	0	0	0	0	0	0	0
2020	7C223	7	control	C	7C	223	0	0	0	0	0	0	0	0	0	0	0	0	0	0	0	0	0	0	0	0	479	0	0	0	0	0	0	0	0	0	0	0	0	0	0	48	0	0	0	0	0	0	0
2020	7C238	7	control	C	7C	238	0	0	0	0	0	0	0	0	0	0	0	0	0	4	0	0	0	0	0	0	630	0	0	0	0	0	0	0	0	0	0	0	0	0	0	232	0	0	0	0	0	0	0
2020	7C252	7	control	C	7C	252	0	0	0	0	0	0	0	0	0	8	0	0	0	0	0	0	0	0	0	0	660	0	0	0	0	0	0	0	0	0	0	0	0	0	0	590	0	0	0	0	0	0	0
2020	7C266	7	control	C	7C	266	0	0	0	2	0	0	0	0	0	0	13	0	0	0	0	0	0	0	0	0	63	104	0	8	0	216	0	0	0	0	0	0	0	0	0	208	0	0	0	0	0	0	0
2020	7C280	7	control	C	7C	280	0	0	0	0	0	0	0	0	0	40	20	0	0	0	0	0	8	0	0	0	0	560	0	0	0	550	0	0	0	0	0	0	0	0	0	125	0	0	0	0	0	0	0
2020	7C295	7	control	C	7C	295	0	0	0	0	0	0	0	0	0	0	0	0	0	0	0	0	30	0	0	0	0	85	0	0	0	250	0	0	51520	0	0	0	0	0	0	34	0	0	0	0	0	0	0
2020	7C309	7	control	C	7C	309	0	0	0	0	0	0	0	0	0	0	0	0	0	0	0	0	21	0	0	0	0	0	0	0	0	36	0	0	722	0	0	0	0	0	0	0	0	0	0	0	0	0	0
2020	7C322	7	control	C	7C	322	0	0	0	0	0	0	0	0	0	0	0	0	0	0	0	0	0	0	0	0	0	0	0	0	0	0	0	0	1480	0	0	0	0	0	0	0	0	0	0	0	0	0	0
2020	7R83	7	control	R	7R	83	0	0	0	0	0	0	0	0	0	0	0	0	1	0	0	0	0	0	0	0	0	0	0	0	0	0	0	0	0	0	0	0	0	0	0	0	0	0	0	0	0	0	9
2020	7R99	7	control	R	7R	99	0	0	0	0	0	0	0	0	0	0	0	0	0	0	0	0	0	0	0	0	0	0	0	0	0	0	0	0	0	0	0	0	0	0	0	0	0	0	0	0	0	0	0
2020	7R113	7	control	R	7R	113	0	0	0	12	0	0	0	0	0	0	0	0	0	0	0	0	0	0	0	0	0	0	0	0	0	0	0	0	0	0	0	0	0	0	0	0	0	0	0	0	3	0	0
2020	7R126	7	control	R	7R	126	0	0	0	4	0	0	0	0	0	0	0	0	0	2	0	0	0	0	0	0	0	0	0	0	0	0	0	0	0	0	0	0	0	0	0	0	0	0	0	0	1	0	0
2020	7R140	7	control	R	7R	140	0	0	0	0	0	0	0	0	0	0	0	0	0	1	0	0	0	0	0	0	0	0	0	0	0	0	0	0	0	0	0	0	0	0	0	0	0	0	0	0	5	0	0
2020	7R154	7	control	R	7R	154	4	0	0	0	0	0	0	75	0	0	0	0	0	0	0	0	0	0	0	0	119	0	0	0	0	0	0	0	0	0	0	0	0	0	0	0	0	0	0	0	0	0	0
2020	7R168	7	control	R	7R	168	0	0	0	8	0	0	0	0	0	0	0	0	0	2	0	0	0	0	0	0	380	0	0	0	0	0	0	0	0	0	0	0	0	0	0	0	0	0	0	0	0	0	0
2020	7R182	7	control	R	7R	182	9	0	0	3	0	0	0	0	0	0	0	0	0	0	0	0	0	0	0	0	600	0	0	0	0	0	0	0	0	0	0	0	0	0	0	0	0	0	0	0	0	0	0
2020	7R195	7	control	R	7R	195	0	0	0	8	0	0	0	7	0	0	0	0	0	2	0	0	0	0	0	0	660	0	0	0	0	0	0	0	0	0	0	0	0	0	0	0	0	0	0	0	0	0	0
2020	7R213	7	control	R	7R	213	0	0	0	2	0	0	0	0	0	0	0	0	0	2	0	0	0	0	0	0	780	0	0	0	0	0	0	0	0	0	0	0	0	0	0	15	0	0	0	0	0	0	0
2020	7R223	7	control	R	7R	223	8	0	0	5	0	0	0	0	0	0	0	0	0	0	0	0	0	0	0	0	500	0	0	3	0	0	0	0	0	0	0	0	0	0	0	0	0	0	0	0	0	0	0
2020	7R238	7	control	R	7R	238	0	0	0	3	0	0	0	0	0	0	0	0	0	1	0	0	0	0	0	0	260	0	0	0	0	0	0	0	0	0	0	0	0	0	0	15	0	0	0	0	0	0	0
2020	7R252	7	control	R	7R	252	0	0	0	7	0	0	0	0	0	0	0	0	0	3	0	0	0	0	0	0	450	0	0	10	0	0	0	0	0	0	0	0	0	2	0	25	4	0	0	0	0	0	0
2020	7R266	7	control	R	7R	266	0	0	0	0	0	0	0	0	0	0	7	0	0	0	0	0	2	0	0	0	150	0	0	0	0	400	0	0	0	0	0	0	0	0	0	0	0	0	0	0	0	0	0
2020	7R280	7	control	R	7R	280	0	0	0	0	0	0	0	0	0	0	0	0	0	0	0	0	30	0	0	0	0	575	0	0	0	120	0	0	0	0	0	0	0	0	0	0	0	0	0	0	0	0	0
2020	7R295	7	control	R	7R	295	0	0	0	0	0	0	0	0	0	0	0	0	0	0	0	0	595	0	0	0	0	100	0	0	0	30	0	0	35840	0	0	0	0	0	0	0	1	0	0	0	0	0	0
2020	7R309	7	control	R	7R	309	0	0	0	0	0	0	0	0	0	0	0	0	0	0	0	0	34	0	0	0	0	0	0	0	0	2	0	0	0	15	0	0	0	0	0	0	0	0	0	0	0	0	0
2020	7R322	7	control	R	7R	322	0	0	0	0	0	0	0	0	0	0	0	0	0	0	0	0	25	0	0	0	0	0	0	0	0	0	0	0	1184	0	0	0	0	0	0	0	0	0	0	0	0	0	0
2020	8C99	8	control	C	8C	99	0	0	0	0	0	0	0	0	0	0	0	0	0	0	0	0	0	0	0	0	0	0	0	0	0	0	0	0	0	0	0	0	0	0	0	0	0	0	0	0	0	0	0
2020	8C113	8	control	C	8C	113	0	0	0	0	0	0	0	0	0	0	0	0	0	0	0	0	0	0	0	0	0	0	0	0	0	0	0	0	0	0	0	0	0	0	0	0	0	0	0	0	20	0	0
2020	8C126	8	control	C	8C	126	0	0	0	0	0	0	0	0	0	0	0	0	0	0	0	0	0	0	0	0	0	0	0	0	0	0	0	0	0	0	0	0	0	0	0	0	0	0	0	0	228	0	0
2020	8C140	8	control	C	8C	140	0	0	0	0	0	0	0	0	0	0	0	0	0	0	0	0	0	0	0	0	0	0	0	0	0	0	0	0	0	0	0	0	0	0	0	0	0	0	0	0	50	0	0
2020	8C154	8	control	C	8C	154	0	0	0	0	0	0	0	360	0	0	0	0	0	0	0	0	0	0	0	0	9	0	0	0	0	0	0	0	0	0	0	0	0	0	0	0	0	0	0	0	500	0	0
2020	8C168	8	control	C	8C	168	0	0	0	0	0	0	0	200	0	0	0	0	0	0	0	0	0	0	0	0	30	0	0	0	0	0	0	0	0	0	0	0	0	0	0	0	0	0	0	0	100	0	0
2020	8C182	8	control	C	8C	182	0	0	0	0	0	0	0	120	0	0	0	0	0	0	0	0	0	0	0	0	120	0	0	0	0	0	0	0	0	0	0	0	0	0	0	0	0	0	0	0	9	0	0
2020	8C195	8	control	C	8C	195	0	0	0	0	0	0	0	56	0	0	0	0	0	0	0	0	0	0	0	0	70	0	0	0	0	0	0	0	0	0	0	0	0	0	0	0	0	0	0	0	6	0	0
2020	8C213	8	control	C	8C	213	0	0	0	0	0	0	0	0	0	0	0	0	0	0	0	0	0	0	0	0	165	0	0	0	0	0	0	0	0	0	0	0	0	0	0	0	0	0	0	0	0	0	0
2020	8C223	8	control	C	8C	223	0	0	0	0	0	0	0	0	0	0	0	0	0	0	0	0	0	0	0	0	120	0	0	0	0	0	0	0	0	0	0	0	0	0	0	0	0	0	0	0	0	0	0
2020	8C238	8	control	C	8C	238	0	0	0	0	0	0	0	0	0	0	0	0	0	0	0	0	0	0	0	0	0	0	0	0	0	0	0	0	0	0	0	0	0	0	0	15	9	0	0	0	0	0	0
2020	8C252	8	control	C	8C	252	0	0	0	0	0	0	0	0	0	0	0	0	0	0	0	0	0	0	0	0	70	0	0	0	0	0	0	0	0	0	0	0	0	0	0	0	0	0	0	0	0	0	0
2020	8C266	8	control	C	8C	266	0	0	0	0	0	0	0	0	0	0	12	0	0	0	0	0	1	0	0	0	14	299	0	0	0	37	0	0	0	0	0	0	0	0	0	0	0	0	0	0	0	0	0
2020	8C280	8	control	C	8C	280	0	0	0	0	0	0	0	0	0	0	0	0	0	0	0	0	40	0	0	0	0	56	0	0	0	157	0	0	0	0	0	0	0	0	0	0	0	0	0	0	0	0	0
2020	8C295	8	control	C	8C	295	0	0	0	0	0	0	0	0	0	0	0	0	0	0	0	0	48	0	0	0	0	3	0	0	0	220	0	0	6120	0	0	0	0	0	0	0	0	0	0	0	0	0	0
2020	8C309	8	control	C	8C	309	0	0	0	0	0	0	0	0	0	0	0	0	0	0	0	0	27	0	0	0	0	0	0	0	0	0	0	0	130000	0	0	0	0	0	0	0	0	0	0	0	0	0	0
2020	8C322	8	control	C	8C	322	0	0	0	0	0	0	0	0	0	0	0	0	0	0	0	0	6	0	0	0	0	0	0	0	0	1	0	0	1980	0	0	0	0	0	0	0	0	0	0	0	0	0	0
2020	8R69	8	control	R	8R	69	0	0	0	0	0	0	0	0	0	0	0	0	0	0	0	0	0	0	0	0	0	0	0	0	0	0	0	0	0	0	0	0	0	0	5	0	0	0	0	0	0	0	1
2020	8R83	8	control	R	8R	83	0	0	0	0	0	0	0	0	0	0	0	0	0	0	0	0	0	0	0	0	0	0	0	0	0	0	0	0	0	0	0	0	0	0	0	0	0	0	0	0	0	0	8
2020	8R99	8	control	R	8R	99	0	0	0	0	0	0	0	0	0	0	0	0	0	0	0	0	0	0	0	0	0	0	0	0	0	0	0	0	0	0	0	0	44	0	0	0	8	0	0	0	0	0	0
2020	8R113	8	control	R	8R	113	0	0	0	0	0	0	0	0	0	0	0	0	0	0	0	0	0	0	0	0	0	0	0	0	0	0	0	0	0	0	0	0	0	0	0	0	0	0	0	0	0	0	0
2020	8R126	8	control	R	8R	126	0	0	0	0	0	0	0	0	0	0	0	0	0	0	0	0	0	0	0	0	0	0	0	0	0	0	0	0	0	0	0	0	0	0	0	0	0	0	0	0	42	0	0
2020	8R140	8	control	R	8R	140	0	0	0	0	0	0	0	165	0	0	0	0	0	0	0	0	0	0	0	0	0	0	0	0	0	0	0	0	0	0	0	0	0	0	0	0	0	0	0	0	42	0	0
2020	8R154	8	control	R	8R	154	0	0	0	0	0	0	0	1935	0	0	0	0	0	0	0	0	0	0	0	0	0	0	0	0	0	0	0	0	0	0	0	0	0	0	0	0	0	0	0	0	600	0	0
2020	8R168	8	control	R	8R	168	0	0	0	0	0	0	0	1410	0	0	0	0	0	0	0	0	0	0	0	0	0	0	0	0	0	0	0	0	0	0	0	0	0	0	0	0	0	0	0	0	0	0	0
2020	8R182	8	control	R	8R	182	0	0	0	0	0	0	0	360	0	0	0	0	0	0	0	0	0	0	0	0	0	0	0	0	0	0	0	0	0	0	0	0	0	0	0	0	0	0	0	0	0	0	0
2020	8R195	8	control	R	8R	195	0	0	0	0	0	0	0	7	0	0	0	0	0	0	0	0	0	0	0	0	20	0	0	0	0	0	0	0	0	0	0	0	0	0	0	0	0	0	0	0	0	0	0
2020	8R213	8	control	R	8R	213	0	0	0	0	0	0	0	0	0	0	0	0	0	0	0	0	0	0	0	0	0	0	0	0	0	0	0	0	0	0	0	0	0	0	0	5	4	0	0	0	0	0	0
2020	8R238	8	control	R	8R	238	0	0	0	0	0	0	0	0	0	0	0	0	0	0	0	0	0	0	0	0	181	0	0	0	0	0	0	0	0	0	0	0	0	0	0	0	0	0	0	0	0	0	0
2020	8R252	8	control	R	8R	252	0	0	0	0	0	0	0	0	0	0	0	0	0	0	0	0	0	0	0	0	50	0	0	0	0	0	0	0	0	0	0	0	0	0	0	3	0	0	0	0	0	0	0
2020	8R266	8	control	R	8R	266	0	0	0	0	0	0	0	0	0	0	0	0	0	0	0	0	2	0	0	0	0	156	0	0	0	33	0	0	0	0	0	0	0	0	0	0	1	0	0	0	0	0	0
2020	8R280	8	control	R	8R	280	0	0	0	0	0	0	0	0	0	0	0	0	0	0	0	0	91	0	0	0	0	105	0	0	0	7	0	0	704	0	0	0	0	0	0	0	0	0	0	0	0	0	0
2020	8R295	8	control	R	8R	295	0	0	0	0	0	0	0	0	0	0	0	0	0	0	0	0	220	0	0	0	0	12	0	0	0	0	0	0	2210	0	0	0	0	0	0	0	0	0	0	0	0	0	0
2020	8R309	8	control	R	8R	309	0	0	0	0	0	0	0	0	0	0	0	0	0	0	0	0	87	0	0	0	0	0	0	0	0	5	0	0	25480	0	0	0	0	0	0	0	0	0	0	0	0	0	0
2020	8R322	8	control	R	8R	322	0	0	0	0	0	0	0	0	0	0	0	0	0	0	0	0	80	0	0	0	0	0	0	0	0	6	0	0	2640	0	0	0	0	0	0	0	0	0	0	0	0	0	0
2020	9C69	9	control	C	9C	69	0	0	0	0	0	0	0	0	0	0	0	0	0	0	0	0	0	0	0	0	0	0	0	0	0	0	0	0	0	0	0	0	0	0	0	0	0	0	0	0	0	0	1
2020	9C83	9	control	C	9C	83	0	0	0	0	0	0	0	0	0	0	0	0	0	0	0	0	0	0	8	0	0	0	0	0	0	0	0	0	0	0	0	0	0	0	0	0	0	0	0	0	0	0	0
2020	9C99	9	control	C	9C	99	0	0	0	0	3	0	0	0	0	0	0	0	1	0	0	0	0	4	115	0	0	0	0	0	0	0	0	0	0	0	0	0	4	0	0	0	0	0	0	0	0	0	0
2020	9C113	9	control	C	9C	113	0	0	0	0	3	0	0	0	0	0	0	0	1	1	0	0	0	0	45	0	0	0	0	0	0	0	0	0	0	0	0	0	0	0	0	0	0	0	0	0	20	0	0
2020	9C126	9	control	C	9C	126	0	0	0	0	0	0	0	0	0	0	0	0	3	2	0	0	0	0	15	0	0	0	0	0	0	0	0	0	0	0	0	0	0	0	0	0	0	0	0	0	78	0	0
2020	9C140	9	control	C	9C	140	0	0	0	0	0	0	0	0	0	0	0	0	0	0	0	0	0	0	0	0	0	0	0	0	0	0	0	0	0	0	0	0	0	0	0	0	0	0	0	0	79	0	0
2020	9C154	9	control	C	9C	154	0	0	0	0	0	0	0	70	0	0	0	0	0	0	0	0	0	0	0	0	0	0	0	0	0	0	0	0	0	0	0	0	0	0	0	0	0	0	0	0	0	0	0
2020	9C168	9	control	C	9C	168	0	0	0	0	0	0	0	216	0	0	0	0	3	10	0	0	0	0	0	0	0	0	0	11	0	0	0	0	0	0	0	0	0	0	0	0	0	0	0	0	2	0	0
2020	9C182	9	control	C	9C	182	0	0	0	0	0	0	0	35	0	0	0	0	0	0	0	0	0	0	0	0	100	0	0	0	0	0	0	0	0	0	0	0	0	0	0	0	0	0	0	0	1	0	0
2020	9C195	9	control	C	9C	195	0	0	0	0	0	0	0	35	0	0	0	0	0	11	0	0	0	0	0	0	135	0	0	0	0	0	0	0	0	0	0	0	0	0	0	0	0	0	0	0	0	0	0
2020	9C213	9	control	C	9C	213	0	0	0	0	0	0	0	0	0	0	0	0	0	0	0	0	0	0	0	0	95	0	0	0	0	0	0	0	0	0	0	0	0	0	0	0	0	0	0	0	0	0	0
2020	9C223	9	control	C	9C	223	0	0	0	0	0	0	0	0	0	0	0	0	0	2	0	0	0	0	0	0	40	0	0	12	0	0	0	0	0	0	0	0	0	0	0	0	0	0	0	0	0	0	0
2020	9C238	9	control	C	9C	238	0	0	0	0	0	0	0	0	0	0	0	0	0	2	0	0	0	0	0	0	160	0	0	10	0	0	0	0	0	0	0	0	0	0	0	0	0	0	0	0	0	0	0
2020	9C252	9	control	C	9C	252	3	0	0	0	0	0	0	0	0	0	0	0	0	2	0	0	0	0	0	0	100	0	0	48	0	0	0	0	0	0	0	0	0	1	0	0	0	0	0	0	0	0	0
2020	9C266	9	control	C	9C	266	0	0	0	0	0	0	0	0	0	0	25	0	0	2	0	0	2	0	0	0	112	97	0	25	0	0	0	0	0	0	0	0	0	0	0	0	0	0	0	0	0	0	0
2020	9C280	9	control	C	9C	280	0	0	0	0	0	0	0	0	0	0	32	0	0	0	0	0	12	0	0	0	8	147	0	12	0	0	0	0	1408	0	0	0	0	0	0	0	0	0	0	0	0	0	0
2020	9C295	9	control	C	9C	295	0	0	0	0	0	0	0	0	0	0	0	0	0	0	0	0	51	0	0	0	0	74	0	0	0	0	0	0	6006	0	0	0	0	0	0	0	0	0	0	0	0	0	0
2020	9C309	9	control	C	9C	309	0	0	0	0	0	0	0	0	0	0	0	0	0	0	0	0	13	0	0	0	0	3	0	0	0	0	0	0	0	0	0	0	0	0	0	0	0	0	0	0	0	0	0
2020	9C322	9	control	C	9C	322	0	0	0	0	0	0	0	0	0	0	0	0	0	0	0	0	130	0	0	0	0	0	0	0	0	0	0	0	40650	0	0	0	0	0	0	0	0	0	0	0	0	0	0
2020	9R99	9	control	R	9R	99	0	0	0	0	0	0	0	0	0	0	0	0	0	0	0	0	0	4	23	0	0	0	0	0	0	0	0	0	0	0	0	0	0	0	0	0	0	0	0	0	0	0	0
2020	9R113	9	control	R	9R	113	0	0	0	0	0	0	0	0	0	0	0	0	0	1	0	0	0	0	6	0	0	0	0	0	0	0	0	0	0	0	0	0	0	0	0	0	0	0	0	0	11	0	0
2020	9R126	9	control	R	9R	126	0	0	0	0	0	4	0	0	0	0	0	0	0	0	0	0	0	0	0	0	0	0	0	0	0	0	0	0	0	0	0	0	0	0	0	0	0	0	0	0	271	0	0
2020	9R140	9	control	R	9R	140	0	0	0	0	0	0	0	0	0	0	0	0	0	0	0	0	0	0	0	0	0	0	0	0	0	0	0	0	0	0	0	0	0	0	0	0	0	0	0	0	7	0	0
2020	9R154	9	control	R	9R	154	0	0	0	0	0	0	0	0	0	0	0	0	0	0	0	0	0	0	0	0	0	0	0	0	0	0	0	0	0	0	0	0	0	0	0	0	0	0	0	0	2	0	0
2020	9R168	9	control	R	9R	168	0	0	0	0	0	0	0	48	0	0	0	0	0	24	0	0	0	0	0	0	29	0	0	0	0	0	0	0	0	0	0	0	0	0	0	0	0	0	0	0	13	0	0
2020	9R182	9	control	R	9R	182	0	0	0	0	0	0	0	50	0	0	0	0	0	0	0	0	0	0	0	0	30	0	0	0	0	0	0	0	0	0	0	0	0	0	0	0	0	0	0	0	0	0	0
2020	9R195	9	control	R	9R	195	0	0	0	0	0	0	0	56	0	0	0	0	0	1	0	0	0	0	0	0	75	0	0	0	0	0	0	0	0	0	0	0	0	0	0	0	0	0	0	0	1	0	0
2020	9R213	9	control	R	9R	213	0	0	0	0	0	0	0	0	0	0	0	0	0	0	0	0	0	0	0	0	115	0	0	0	0	0	0	0	0	0	0	0	0	0	0	0	0	0	0	0	0	0	0
2020	9R223	9	control	R	9R	223	0	0	0	0	0	0	0	0	0	0	0	0	0	0	0	0	0	0	0	0	60	0	0	0	0	0	0	0	0	0	0	0	0	0	0	0	0	0	0	0	0	0	0
2020	9R238	9	control	R	9R	238	0	0	0	0	0	0	0	0	0	0	0	0	0	0	0	0	0	0	0	0	80	0	0	0	0	0	0	0	0	0	0	0	0	0	0	0	0	0	0	0	0	0	0
2020	9R252	9	control	R	9R	252	0	0	0	0	0	0	0	0	0	0	0	0	0	0	0	0	0	0	0	0	120	0	0	10	0	0	0	0	0	0	0	0	0	0	0	0	0	0	0	0	0	0	0
2020	9R266	9	control	R	9R	266	0	0	0	0	0	0	0	0	0	0	20	0	0	0	0	0	1	0	0	0	20	48	0	0	0	0	0	0	0	0	0	0	0	0	0	0	0	0	0	0	0	0	0
2020	9R280	9	control	R	9R	280	0	0	0	0	0	0	0	0	0	0	0	0	0	0	0	0	19	0	0	0	0	70	0	5	0	0	0	0	6336	0	0	0	0	0	0	0	0	0	0	0	0	0	0
2020	9R295	9	control	R	9R	295	0	0	0	0	0	0	0	0	0	0	0	0	0	0	0	0	62	0	0	0	0	0	0	0	0	7	0	0	3850	0	0	0	0	0	0	0	0	0	0	0	0	0	0
2020	9R309	9	control	R	9R	309	0	0	0	0	0	0	0	0	0	0	0	0	0	0	0	0	31	0	0	0	0	0	0	0	0	0	0	0	0	0	0	0	0	0	0	0	0	0	0	0	0	0	0
2020	9R322	9	control	R	9R	322	0	0	0	0	0	0	0	0	0	0	0	0	0	0	0	0	11	0	0	0	0	0	0	0	0	0	0	0	21680	0	0	0	0	0	0	0	0	0	0	0	0	0	0
2020	10C69	10	control	C	10C	69	0	0	0	0	0	0	0	0	0	0	0	0	0	0	0	0	0	0	0	0	0	0	0	0	0	0	0	0	0	0	0	0	0	0	0	0	0	0	0	0	0	0	16
2020	10C83	10	control	C	10C	83	0	0	0	0	0	0	0	0	0	0	0	0	0	0	0	0	0	0	0	0	0	0	0	0	0	0	0	0	0	0	0	0	29	0	0	0	0	0	0	0	0	0	4
2020	10C99	10	control	C	10C	99	0	0	0	0	0	0	0	0	0	0	0	0	0	0	0	0	0	0	18	0	0	0	0	0	0	0	0	0	0	0	0	0	42	0	0	0	0	0	0	0	0	0	0
2020	10C113	10	control	C	10C	113	0	0	0	0	5	0	0	0	0	0	0	0	0	0	0	0	0	0	0	0	0	0	0	0	0	0	0	0	0	0	0	0	0	0	0	0	0	0	0	0	0	0	0
2020	10C126	10	control	C	10C	126	0	0	0	0	0	5	0	0	0	0	0	0	0	0	0	0	0	0	0	0	0	0	0	0	0	0	0	0	0	0	0	0	0	0	0	0	0	0	0	0	17	0	0
2020	10C140	10	control	C	10C	140	0	0	0	0	0	2	0	0	0	0	0	0	0	0	0	0	0	0	0	0	0	0	0	0	0	0	0	0	0	0	0	0	0	0	0	0	0	0	0	0	20	0	0
2020	10C154	10	control	C	10C	154	0	0	0	0	0	1	0	80	0	0	0	0	0	0	0	0	0	0	0	0	100	0	0	0	0	0	0	0	0	0	0	0	0	0	0	0	0	0	0	0	0	0	0
2020	10C168	10	control	C	10C	168	0	0	0	0	0	0	0	72	0	0	0	0	0	4	0	0	0	0	0	0	440	0	0	0	0	0	0	0	0	0	0	0	0	0	0	0	0	0	0	0	0	0	0
2020	10C182	10	control	C	10C	182	0	0	0	0	0	0	0	40	0	0	0	0	0	0	0	0	0	0	0	0	1450	0	0	0	0	0	0	0	0	0	0	0	0	0	0	0	0	0	0	0	0	0	0
2020	10C195	10	control	C	10C	195	4	0	0	0	0	0	0	14	0	0	0	0	0	0	0	0	0	0	0	0	2400	0	0	0	0	0	0	0	0	0	0	0	0	0	0	0	0	0	0	0	0	0	0
2020	10C213	10	control	C	10C	213	2	0	0	0	0	0	0	0	0	0	0	0	0	0	0	0	0	0	0	0	2720	0	0	0	0	0	0	0	0	0	0	0	0	0	0	6	0	0	0	0	0	0	0
2020	10C223	10	control	C	10C	223	0	0	0	0	0	0	0	0	0	0	0	0	0	2	0	0	0	0	0	0	706	0	0	0	0	0	17	0	0	0	1	0	0	0	0	48	0	0	0	0	0	0	0
2020	10C238	10	control	C	10C	238	0	0	0	0	0	0	0	0	0	0	0	0	0	0	0	0	0	0	0	0	950	0	0	0	0	0	0	0	0	0	0	0	0	0	0	30	0	0	0	0	0	0	0
2020	10C252	10	control	C	10C	252	0	0	0	0	0	0	0	0	0	0	0	0	0	1	0	0	0	0	0	0	390	0	0	0	0	13	330	0	0	0	0	0	0	0	0	65	0	0	0	0	0	0	0
2020	10C266	10	control	C	10C	266	0	0	0	0	0	0	0	0	0	0	0	0	0	7	0	0	14	0	0	0	530	0	0	0	0	205	30	0	0	0	0	0	0	0	0	145	0	0	0	0	0	0	0
2020	10C280	10	control	C	10C	280	0	0	0	0	0	0	0	0	0	0	0	0	0	0	0	0	220	0	0	0	0	84	0	0	0	350	0	0	0	0	0	0	0	0	0	0	0	0	0	0	0	0	0
2020	10C295	10	control	C	10C	295	0	0	0	0	0	0	0	0	0	0	0	0	0	0	0	0	230	0	0	0	0	0	0	0	0	140	0	0	2925	2000	0	0	0	0	0	0	0	0	0	0	0	0	0
2020	10C309	10	control	C	10C	309	0	0	0	0	0	0	108	0	0	0	0	0	0	0	0	0	94	0	0	0	0	0	0	0	0	70	0	0	0	3	0	0	0	0	0	0	0	0	0	0	0	0	0
2020	10C322	10	control	C	10C	322	0	0	0	0	0	0	0	0	0	0	0	0	0	0	0	0	35	0	0	0	0	0	0	0	0	47	0	0	4000	0	0	0	0	0	0	0	0	0	0	0	0	0	0
2020	10R69	10	control	R	10R	69	0	0	0	0	0	0	0	0	0	0	0	0	0	0	0	0	0	0	0	0	0	0	0	0	0	0	0	0	0	0	0	0	0	0	0	0	0	0	0	0	0	0	3
2020	10R83	10	control	R	10R	83	0	0	0	0	0	0	0	0	0	0	0	0	0	0	0	0	0	0	0	0	0	0	0	0	0	0	0	0	0	0	0	0	0	0	0	0	0	0	0	0	0	0	16
2020	10R99	10	control	R	10R	99	0	0	0	0	2	0	0	0	0	0	0	0	0	0	0	0	0	0	0	0	0	0	0	0	0	0	0	0	0	0	0	0	0	0	0	0	0	0	0	0	0	0	0
2020	10R113	10	control	R	10R	113	0	0	0	0	0	0	0	0	0	0	0	0	0	0	0	0	0	0	0	0	0	0	0	0	0	0	0	0	0	0	0	0	0	0	0	0	0	0	0	0	0	0	0
2020	10R126	10	control	R	10R	126	0	0	0	0	0	0	0	0	0	0	0	0	1	0	0	0	0	0	0	0	0	0	0	0	0	0	0	0	0	0	0	0	0	0	0	0	0	0	0	0	3	0	0
2020	10R140	10	control	R	10R	140	0	0	0	0	0	0	0	0	0	0	0	0	0	0	0	0	0	0	0	0	0	0	0	0	0	0	0	0	0	0	0	0	0	0	0	0	0	0	0	0	14	0	0
2020	10R154	10	control	R	10R	154	0	0	0	0	0	0	0	50	0	0	0	0	0	0	0	0	0	0	0	0	10	0	0	0	0	0	0	0	0	0	0	0	0	0	0	0	0	0	0	0	30	0	0
2020	10R168	10	control	R	10R	168	0	0	0	0	0	0	0	0	0	0	0	0	0	1	0	0	0	0	0	0	130	0	0	0	0	0	0	0	0	0	0	0	0	0	0	0	0	0	0	0	5	0	0
2020	10R182	10	control	R	10R	182	0	0	0	0	0	0	0	0	0	0	0	0	0	0	0	0	0	0	0	0	630	0	0	0	0	0	0	0	0	0	0	0	0	0	0	0	0	0	0	0	0	0	0
2020	10R195	10	control	R	10R	195	0	0	0	0	0	0	0	0	0	0	0	0	0	0	0	0	0	0	0	0	490	0	0	0	0	0	0	0	0	0	0	0	0	0	0	0	2	0	0	0	0	0	0
2020	10R213	10	control	R	10R	213	0	0	0	0	0	0	0	0	0	0	0	0	0	0	0	0	0	0	0	0	740	0	0	0	0	0	0	0	0	0	0	0	0	0	0	0	1	0	0	0	0	0	0
2020	10R223	10	control	R	10R	223	0	0	0	0	0	0	0	0	0	0	0	0	0	0	0	0	0	0	0	0	405	0	0	0	0	0	0	0	0	0	0	0	0	0	0	0	9	0	0	0	0	0	0
2020	10R238	10	control	R	10R	238	0	0	0	0	0	0	0	0	0	0	0	0	0	1	0	0	0	0	0	0	950	0	0	0	0	0	0	0	0	0	0	0	0	0	0	5	7	0	0	0	0	0	0
2020	10R252	10	control	R	10R	252	0	0	0	0	0	0	0	0	0	0	0	0	0	0	0	0	0	0	0	0	324	0	0	0	0	4	0	0	0	0	0	0	0	0	0	0	2	0	0	0	0	0	0
2020	10R266	10	control	R	10R	266	0	0	0	0	0	0	0	0	0	0	0	0	0	0	0	0	36	0	0	0	475	50	0	0	0	130	0	0	0	0	0	0	0	0	0	0	0	0	0	0	0	0	0
2020	10R280	10	control	R	10R	280	0	0	0	0	0	0	0	0	0	0	0	0	0	0	0	0	20	0	0	0	0	0	0	0	0	180	0	0	0	0	0	0	0	0	0	0	2	0	0	0	0	0	0
2020	10R295	10	control	R	10R	295	0	0	0	0	0	0	0	0	0	0	0	0	0	0	0	0	230	0	0	0	0	0	0	0	0	48	0	0	1350	800	0	0	0	0	0	0	3	0	0	0	0	0	0
2020	10R309	10	control	R	10R	309	0	0	0	0	0	0	0	0	0	0	0	0	0	0	0	0	71	0	0	0	0	0	0	0	0	26	0	0	0	0	0	0	0	0	0	0	9	0	0	0	0	0	0
2020	10R322	10	control	R	10R	322	0	0	0	0	0	0	0	0	0	0	0	0	0	0	0	0	75	0	0	0	0	0	0	0	0	0	0	0	6000	0	0	0	0	0	0	0	0	0	0	0	0	0	0
2020	11C69	11	control	C	11C	69	0	0	0	0	0	0	0	0	0	0	0	0	0	0	0	0	0	0	0	0	0	0	0	0	0	0	0	0	0	0	0	0	0	0	0	0	0	0	0	0	0	0	6.5
2020	11C83	11	control	C	11C	83	0	0	0	0	0	0	0	0	0	0	0	0	0	0	0	0	0	0	0	0	0	0	0	0	0	0	0	0	0	0	0	0	0	0	0	0	0	0	0	0	0	0	82
2020	11C99	11	control	C	11C	99	0	0	0	0	0	0	0	0	0	0	0	0	0	0	0	0	0	0	0	0	0	0	0	0	0	0	0	0	0	0	0	0	0	0	0	0	0	0	0	0	0	0	12
2020	11C113	11	control	C	11C	113	0	0	0	0	0	6	0	0	0	0	0	0	0	0	0	0	0	0	0	0	0	0	0	0	0	0	0	0	0	0	0	0	0	0	0	0	0	0	0	0	0	0	2
2020	11C126	11	control	C	11C	126	0	0	0	0	0	7	0	0	0	0	0	0	0	0	0	0	0	0	0	0	0	0	0	0	0	0	0	0	0	0	0	0	0	0	0	0	0	0	0	0	0	0	1
2020	11C140	11	control	C	11C	140	0	0	0	0	0	0	0	0	0	0	0	0	0	0	0	0	0	0	0	0	0	0	0	0	0	0	0	0	0	0	0	0	0	0	0	0	0	0	0	0	0	0	0
2020	11C154	11	control	C	11C	154	0	0	0	0	0	0	0	210	0	0	0	0	0	1	0	0	0	0	0	0	1	0	0	0	0	0	0	0	0	0	0	0	0	0	0	0	0	0	0	0	0	0	0
2020	11C168	11	control	C	11C	168	0	0	0	0	0	0	0	160	0	0	0	0	0	0	0	0	0	0	0	0	230	0	0	0	0	0	0	0	0	0	0	0	0	0	0	0	0	0	0	0	0	0	0
2020	11C182	11	control	C	11C	182	0	0	0	0	0	0	0	0	0	0	0	0	0	0	0	0	0	0	0	0	1140	0	0	0	0	0	0	0	0	0	0	0	0	0	0	1	0	0	0	0	0	0	0
2020	11C195	11	control	C	11C	195	0	0	0	0	0	0	0	0	0	0	0	0	0	0	0	0	0	0	0	0	800	0	0	0	0	0	0	0	0	0	0	0	0	0	0	2	0	0	0	0	0	0	0
2020	11C213	11	control	C	11C	213	0	0	0	0	0	0	0	0	0	0	0	0	0	0	0	0	0	0	0	0	335	0	0	0	0	0	0	0	0	0	0	0	0	0	0	29	0	0	0	0	0	0	0
2020	11C223	11	control	C	11C	223	0	0	0	0	0	0	0	0	0	0	0	0	0	0	0	0	0	0	0	0	330	0	0	0	0	0	0	0	0	0	0	0	0	0	0	29	0	0	0	0	0	0	0
2020	11C238	11	control	C	11C	238	0	0	0	0	0	0	0	0	0	0	0	0	0	0	0	0	0	0	0	0	100	0	0	6	0	0	0	0	0	0	0	0	0	0	0	73	0	0	0	0	0	0	0
2020	11C252	11	control	C	11C	252	0	0	0	1	0	0	0	0	0	0	0	0	0	2	0	0	0	0	0	0	30	0	0	0	0	0	0	0	0	0	0	0	0	0	0	40	0	0	0	0	0	0	0
2020	11C266	11	control	C	11C	266	0	0	0	0	0	0	0	0	0	0	0	0	0	2	0	0	0	0	0	0	0	0	0	0	0	0	0	0	0	0	0	0	0	24	0	19	0	0	0	0	0	0	0
2020	11C280	11	control	C	11C	280	0	0	0	0	0	0	0	0	0	0	0	0	0	0	0	0	702	0	0	0	0	266	0	0	0	890	0	0	3520	0	0	0	0	0	0	5	0	0	0	0	0	0	0
2020	11C295	11	control	C	11C	295	0	0	0	0	0	0	0	0	0	0	0	0	0	0	0	0	0	0	0	0	0	2	0	0	0	910	0	0	13888	0	0	0	0	0	0	0	0	0	0	0	0	0	0
2020	11C322	11	control	C	11C	322	0	0	0	0	0	0	0	0	0	0	0	0	0	0	0	0	153	0	0	0	0	0	0	0	0	34	0	0	783	0	0	0	0	0	0	0	0	0	0	0	0	0	0
2020	11R69	11	control	R	11R	69	0	0	0	0	0	0	0	0	0	0	0	0	0	0	0	0	0	0	0	0	0	0	0	0	0	0	0	0	0	0	0	0	0	0	12	0	0	0	0	0	0	0	0
2020	11R83	11	control	R	11R	83	0	0	0	0	0	0	0	0	0	0	0	0	0	0	0	0	0	0	0	0	0	0	0	0	0	0	0	0	0	0	0	0	0	0	5	0	0	0	0	0	0	0	12
2020	11R99	11	control	R	11R	99	0	0	0	0	3	0	0	0	0	0	0	0	0	0	0	0	0	0	0	0	0	0	0	0	0	0	0	0	0	0	0	0	0	0	0	0	0	0	0	0	0	0	0
2020	11R113	11	control	R	11R	113	0	0	0	0	0	0	0	0	0	0	0	0	0	0	0	0	0	0	0	0	0	0	0	0	0	0	0	0	0	0	0	0	0	0	0	0	0	0	0	0	0	0	0
2020	11R126	11	control	R	11R	126	0	0	0	0	0	2	0	0	0	0	0	0	0	0	0	0	0	1	0	0	0	0	0	0	0	0	0	0	0	0	0	0	0	0	0	0	0	0	0	0	0	0	0
2020	11R140	11	control	R	11R	140	0	0	0	0	0	15	0	0	0	0	0	0	0	0	0	0	0	0	0	0	0	0	0	0	0	0	0	0	0	0	0	0	0	0	0	0	0	0	0	0	0	0	0
2020	11R154	11	control	R	11R	154	0	0	0	0	0	0	0	360	0	0	0	0	0	0	0	0	0	0	0	0	0	0	0	0	0	0	0	0	0	0	0	0	0	0	0	0	0	0	0	0	0	0	0
2020	11R168	11	control	R	11R	168	0	0	0	0	0	0	0	500	0	0	0	0	0	0	0	0	0	0	0	0	0	0	0	0	0	0	0	0	0	0	0	0	0	0	0	0	0	0	0	0	0	0	0
2020	11R182	11	control	R	11R	182	0	0	0	0	0	0	0	132	0	0	0	0	0	0	0	0	0	0	0	0	120	0	0	0	0	0	0	0	0	0	0	0	0	0	0	0	0	0	0	0	0	0	0
2020	11R195	11	control	R	11R	195	0	3	0	0	0	0	0	28	0	0	0	0	0	0	0	0	0	0	0	0	150	0	0	0	0	0	0	0	0	0	0	0	0	0	0	0	1	0	0	0	0	0	0
2020	11R213	11	control	R	11R	213	0	0	0	0	0	0	0	0	0	0	0	0	0	0	0	0	0	0	0	0	100	0	0	0	0	0	0	0	0	0	0	0	0	0	0	0	0	0	0	0	0	0	0
2020	11R223	11	control	R	11R	223	0	0	0	0	0	0	0	0	0	0	0	0	0	0	0	0	0	0	0	0	190	0	0	0	0	0	0	0	0	0	0	0	0	0	0	0	0	0	0	0	0	0	0
2020	11R238	11	control	R	11R	238	0	0	0	0	0	0	0	0	0	0	0	0	0	0	0	0	0	0	0	0	130	0	0	0	0	0	0	0	0	0	0	0	0	0	0	0	0	0	0	0	0	0	0
2020	11R252	11	control	R	11R	252	0	0	0	0	0	0	0	0	0	0	0	0	0	0	0	0	0	0	0	0	210	0	0	0	0	0	0	0	0	0	0	0	0	0	0	0	0	0	0	0	0	0	0
2020	11R266	11	control	R	11R	266	0	0	0	0	0	0	0	0	0	0	0	0	0	0	0	0	29	0	0	0	126	13	0	0	0	176	0	0	0	0	0	0	0	0	0	0	0	0	0	0	0	0	0
2020	11R280	11	control	R	11R	280	0	0	0	0	0	0	0	0	0	0	0	0	0	0	0	0	640	0	0	0	45	273	0	0	0	390	0	0	4928	0	0	0	0	0	0	0	0	0	0	0	0	0	0
2020	11R295	11	control	R	11R	295	0	0	0	0	0	0	0	0	0	0	0	0	0	0	0	0	790	0	0	0	0	0	0	0	0	69	0	0	2821	0	0	0	0	0	0	0	0	0	0	0	0	0	0
2020	11R322	11	control	R	11R	322	0	0	0	0	0	0	0	0	0	0	0	0	0	0	0	0	70	0	0	0	0	0	0	0	0	0	0	0	783	0	0	0	0	0	0	0	0	0	0	0	0	0	0
2020	12C69	12	control	C	12C	69	0	0	0	0	0	0	0	0	0	0	0	0	0	0	0	0	0	0	0	0	0	0	0	0	0	0	0	0	0	0	0	0	0	0	0	0	0	0	0	0	0	0	6
2020	12C83	12	control	C	12C	83	0	0	0	0	0	0	0	0	0	0	0	0	0	0	0	0	0	0	0	0	0	0	0	0	0	0	0	0	0	0	0	0	58	0	0	0	0	0	0	0	0	0	15
2020	12C99	12	control	C	12C	99	0	0	0	0	0	0	0	0	0	0	0	0	0	0	0	0	0	0	0	0	0	0	0	0	0	0	0	0	0	0	0	0	4	0	0	0	0	0	0	0	0	0	0
2020	12C113	12	control	C	12C	113	0	0	0	0	0	0	0	0	0	0	0	0	0	0	0	0	0	0	0	0	0	0	0	0	0	0	0	0	0	0	0	0	0	0	0	0	0	0	0	0	0	0	0
2020	12C126	12	control	C	12C	126	0	0	0	0	0	0	0	0	0	0	0	0	0	0	0	0	0	0	0	0	0	0	0	0	0	0	0	0	0	0	0	0	0	0	0	0	0	0	0	0	0	0	0
2020	12C140	12	control	C	12C	140	0	0	0	2	0	0	0	0	0	0	0	0	0	0	0	0	0	0	0	0	0	0	0	0	0	0	0	0	0	0	0	0	0	0	0	0	0	0	0	0	0	0	0
2020	12C154	12	control	C	12C	154	0	0	0	0	0	0	0	90	0	0	0	0	0	0	0	0	0	0	0	0	0	0	0	0	0	0	0	0	0	0	0	0	0	0	0	0	0	0	0	0	0	1	0
2020	12C168	12	control	C	12C	168	0	0	0	0	0	0	0	480	0	0	0	0	0	0	0	0	0	0	0	0	98	0	0	0	0	0	0	0	0	0	0	0	0	0	0	0	0	0	0	0	0	0	0
2020	12C182	12	control	C	12C	182	0	0	0	0	0	0	0	0	0	0	0	0	0	0	0	0	0	0	0	0	120	0	0	0	0	0	0	0	0	0	0	0	0	0	0	0	0	0	0	0	0	0	0
2020	12C195	12	control	C	12C	195	0	0	0	0	0	0	0	0	0	0	0	0	0	0	0	0	0	0	0	0	40	0	0	0	0	0	0	0	0	0	0	0	0	0	0	0	0	0	0	0	0	0	0
2020	12C213	12	control	C	12C	213	0	0	0	0	0	0	0	0	0	0	0	0	0	0	0	0	0	0	0	0	95	0	0	0	0	0	0	0	0	0	0	0	0	0	0	0	0	0	0	1	0	0	0
2020	12C223	12	control	C	12C	223	0	0	0	0	0	0	0	0	0	0	0	0	0	0	0	0	0	0	0	0	40	0	0	0	0	0	0	0	0	0	0	0	0	0	0	0	0	0	0	0	0	0	0
2020	12C238	12	control	C	12C	238	0	0	0	0	0	0	0	0	0	0	0	0	0	11	0	0	0	0	0	0	180	0	0	0	0	0	0	0	0	0	0	0	0	0	0	0	0	0	0	0	0	0	0
2020	12C252	12	control	C	12C	252	0	0	0	0	0	0	0	0	0	0	0	0	0	0	0	0	0	0	0	0	90	0	0	0	0	0	0	0	0	0	0	0	0	0	0	0	0	0	0	0	0	0	0
2020	12C266	12	control	C	12C	266	0	0	0	0	0	0	0	0	0	0	0	0	0	0	0	0	0	0	0	0	30	0	0	0	0	0	0	0	0	0	0	0	0	0	0	0	0	0	0	0	0	0	0
2020	12C280	12	control	C	12C	280	0	0	0	0	0	0	0	0	0	0	7	0	0	0	0	0	15	0	0	0	10	0	0	0	0	2	0	0	0	0	0	0	0	0	0	0	0	0	0	0	0	0	0
2020	12C295	12	control	C	12C	295	0	0	0	0	0	0	0	0	0	0	0	0	0	0	0	0	0	0	0	0	0	0	0	0	0	0	0	0	5504	0	0	0	0	0	0	0	0	0	0	0	0	0	0
2020	12C309	12	control	C	12C	309	0	0	0	0	0	0	0	0	0	0	0	0	0	0	0	0	130	0	0	0	0	1	0	0	0	54	0	0	83750	0	0	0	0	0	0	0	0	0	0	0	0	0	0
2020	12C322	12	control	C	12C	322	0	0	0	0	0	0	0	0	0	0	0	0	0	0	0	0	8	0	0	0	0	0	0	0	0	0	0	0	4794	0	0	0	0	0	0	0	0	0	0	0	0	0	0
2020	12R69	12	control	R	12R	69	0	0	0	0	0	0	0	0	0	0	0	0	0	0	0	2	0	0	0	0	0	0	0	0	0	0	0	0	0	0	0	0	0	0	0	0	0	0	0	0	0	0	3
2020	12R83	12	control	R	12R	83	0	0	0	0	0	0	0	0	0	0	0	0	0	0	0	0	0	0	0	0	0	0	0	0	0	0	0	0	0	0	0	0	0	0	0	0	0	0	0	0	0	0	12
2020	12R99	12	control	R	12R	99	0	0	0	0	0	0	0	0	0	0	0	0	0	0	0	0	0	0	0	0	0	0	0	0	0	0	0	0	0	0	0	0	32	0	0	0	0	0	0	0	0	0	0
2020	12R113	12	control	R	12R	113	0	0	0	0	0	0	0	0	0	0	0	0	0	0	0	0	0	0	0	0	0	0	0	0	0	0	0	0	0	0	0	0	0	0	0	0	0	0	0	0	0	0	0
2020	12R126	12	control	R	12R	126	0	0	0	0	0	0	0	0	0	0	0	0	0	0	0	0	0	0	0	0	0	0	0	0	0	0	0	0	0	0	0	0	0	0	0	0	0	0	0	0	0	0	0
2020	12R140	12	control	R	12R	140	0	0	0	0	0	0	0	0	0	0	0	0	0	0	0	0	0	0	0	0	0	0	0	0	0	0	0	0	0	0	0	0	0	0	0	0	0	0	0	0	0	0	0
2020	12R154	12	control	R	12R	154	0	0	0	0	0	0	0	1125	0	0	0	0	0	0	0	0	0	0	0	0	5	0	0	0	0	0	0	0	0	0	0	0	0	0	0	0	0	0	0	0	0	0	0
2020	12R168	12	control	R	12R	168	0	0	0	0	0	0	0	840	0	0	0	0	0	0	0	0	0	0	0	0	220	0	0	0	0	0	0	0	0	0	0	0	0	0	0	0	0	0	0	0	0	0	0
2020	12R182	12	control	R	12R	182	0	0	0	0	0	0	0	108	0	0	0	0	0	0	0	0	0	0	0	0	420	0	0	0	0	0	0	0	0	0	0	0	0	0	0	0	0	0	0	0	0	0	0
2020	12R195	12	control	R	12R	195	0	0	0	0	0	0	0	0	0	0	0	0	0	0	0	0	0	0	0	0	100	0	0	0	0	0	0	0	0	0	0	0	0	0	0	0	0	0	0	0	0	0	0
2020	12R213	12	control	R	12R	213	0	0	0	0	0	0	0	0	0	0	0	0	0	0	0	0	0	0	0	0	215	0	0	0	0	0	0	0	0	0	0	0	0	0	0	0	0	0	0	0	0	0	0
2020	12R223	12	control	R	12R	223	0	0	0	0	0	0	0	0	0	0	0	0	0	0	0	0	0	0	0	0	0	0	0	0	0	0	0	0	0	0	0	0	0	0	0	0	0	0	0	0	0	0	0
2020	12R238	12	control	R	12R	238	0	0	0	0	0	0	0	0	0	0	0	0	0	0	0	0	0	0	0	0	100	0	0	0	0	0	0	0	0	0	0	0	0	0	0	0	0	0	0	0	0	0	0
2020	12R252	12	control	R	12R	252	0	0	0	0	0	0	0	10	0	0	0	0	0	5	0	0	0	0	0	0	625	0	0	0	0	0	0	0	0	0	0	0	0	0	0	0	0	0	0	0	0	0	0
2020	12R266	12	control	R	12R	266	0	0	0	0	0	0	0	0	0	0	7	0	0	5	0	0	0	0	0	0	255	0	0	0	0	0	0	0	0	0	0	0	0	4	0	0	0	0	0	0	0	0	0
2020	12R280	12	control	R	12R	280	0	0	0	0	0	0	0	0	0	0	0	0	0	1	0	0	16	0	0	0	140	0	0	0	0	21	0	0	0	0	0	0	0	0	0	0	0	0	0	0	0	0	0
2020	12R295	12	control	R	12R	295	0	0	0	0	0	0	0	0	0	0	0	0	0	0	0	0	72	0	0	0	0	8	0	0	0	83	0	0	256	0	0	0	0	7	0	0	0	0	0	0	0	0	0
2020	12R309	12	control	R	12R	309	0	0	0	0	0	0	0	0	0	0	0	0	0	0	0	0	187.5	0	0	0	0	0	0	0	0	3	0	0	8040	0	0	0	0	2	0	0	0	0	0	0	0	0	0
2020	12R322	12	control	R	12R	322	0	0	0	0	0	0	0	0	0	0	0	0	0	0	0	0	7	0	0	0	0	0	0	0	0	0	0	0	4488	0	0	0	0	0	0	0	0	0	0	0	0	0	0
[truncated: 42 more columns]
